# Supplementary material for: De novo design and evolution of an artificial metathase for cytoplasmic olefin metathesis
Source: Nat Catal. 2025 Nov 3;8(11):1208–19. doi: 10.1038/s41929-025-01436-0 (PMC12638248; doi:10.1038/s41929-025-01436-0)
Supplement: Supplementary file 3 — Statistical source data. [file 41929_2025_1436_MOESM3_ESM.xlsx]

## Sheet: Source data Supplementary Fig.3
	Source data Supplementary Fig.3a								Source data Supplementary Fig.3b
	Wavelength	pH value							Wavelength	Heat treatment (incubation at)
	CircularDichroism	2.6	3.5	4.2	8				CircularDichroism	room temperature 120 min	98°C 6 min	98°C 15min	98°C 30 min	98°C 60 min	98°C 120 min
	260	-0.00144485	-0.0038759	-0.0154719	-0.0236294				260	-0.103827	-0.0504176	-0.150072	-0.0175156	-0.126797	-0.0274133
	259	-0.00203002	-0.00306951	-0.0136563	-0.0180205				259	-0.10186	-0.0502855	-0.16344	-0.0209213	-0.128402	-0.0316221
	258	-0.00252229	-0.0068994	-0.0139064	-0.0203425				258	-0.109471	-0.0557302	-0.163043	-0.0195287	-0.135964	-0.0366283
	257	-0.00568368	-0.00223423	-0.0160141	-0.0213572				257	-0.104206	-0.0655152	-0.178323	-0.0258869	-0.131029	-0.0349561
	256	-0.002719	-0.00426584	-0.0123423	-0.0248555				256	-0.109697	-0.0653075	-0.177628	-0.0186873	-0.124407	-0.0286469
	255	-0.00412168	-0.00357437	-0.013311	-0.0253467				255	-0.113763	-0.0685493	-0.17599	-0.025051	-0.131761	-0.0393666
	254	-0.00404216	-0.00199555	-0.0123848	-0.0241091				254	-0.113742	-0.0672316	-0.171612	-0.024517	-0.136135	-0.0307753
	253	-0.00147784	-0.00410364	-0.0140618	-0.0236058				253	-0.114602	-0.0740438	-0.186335	-0.0296146	-0.148914	-0.0460187
	252	-0.00695012	-0.00273198	-0.0187405	-0.0254736				252	-0.112168	-0.0712858	-0.187237	-0.0196564	-0.141444	-0.0331999
	251	-0.011161	-0.0120084	-0.0179242	-0.032136				251	-0.120841	-0.077687	-0.193352	-0.0292601	-0.144951	-0.0368151
	250	-0.0137307	-0.016522	-0.0210917	-0.0335466				250	-0.131914	-0.0851396	-0.203175	-0.0408121	-0.155623	-0.0456084
	249	-0.0192642	-0.0203166	-0.0261266	-0.0424224				249	-0.132838	-0.0879511	-0.207398	-0.0388911	-0.160599	-0.0482447
	248	-0.0268366	-0.0278479	-0.0343916	-0.0561992				248	-0.14394	-0.101947	-0.213366	-0.052009	-0.165469	-0.0541127
	247	-0.0371321	-0.0371929	-0.0470564	-0.068888				247	-0.165698	-0.113297	-0.231746	-0.0554409	-0.184667	-0.0678619
	246	-0.0553112	-0.0533068	-0.059596	-0.08953				246	-0.183859	-0.132328	-0.247519	-0.0836493	-0.194719	-0.0700465
	245	-0.078218	-0.0765644	-0.0779392	-0.119485				245	-0.213394	-0.166781	-0.274013	-0.0993742	-0.214273	-0.0853914
	244	-0.107594	-0.108161	-0.111422	-0.152152				244	-0.246455	-0.187115	-0.295929	-0.132215	-0.241043	-0.10868
	243	-0.143802	-0.138144	-0.144134	-0.188362				243	-0.293826	-0.221113	-0.333253	-0.165141	-0.262604	-0.117343
	242	-0.188584	-0.186557	-0.192521	-0.245149				242	-0.344885	-0.264755	-0.372359	-0.209068	-0.31512	-0.149637
	241	-0.252939	-0.248072	-0.251222	-0.314812				241	-0.420623	-0.325163	-0.431441	-0.26721	-0.369125	-0.172371
	240	-0.334152	-0.32743	-0.331849	-0.40748				240	-0.507712	-0.402884	-0.495876	-0.331572	-0.417741	-0.209804
	239	-0.4393	-0.426224	-0.431844	-0.514164				239	-0.627534	-0.49507	-0.578628	-0.4193	-0.495856	-0.258555
	238	-0.549268	-0.53922	-0.53732	-0.640336				238	-0.760264	-0.598485	-0.666367	-0.511419	-0.571537	-0.288933
	237	-0.689532	-0.68012	-0.670436	-0.785832				237	-0.901442	-0.72034	-0.763304	-0.607915	-0.6465	-0.332636
	236	-0.843884	-0.833224	-0.826376	-0.956188				236	-1.07655	-0.854287	-0.882971	-0.74739	-0.763481	-0.401802
	235	-1.02478	-1.01382	-1.00749	-1.14406				235	-1.27574	-1.00272	-1.00927	-0.877143	-0.87616	-0.453154
	234	-1.22818	-1.21706	-1.20911	-1.35956				234	-1.49958	-1.18036	-1.14588	-1.01223	-0.990161	-0.513791
	233	-1.45286	-1.43084	-1.41919	-1.59233				233	-1.7375	-1.37765	-1.27846	-1.17092	-1.12079	-0.572809
	232	-1.69038	-1.67168	-1.65872	-1.84589				232	-1.98984	-1.55652	-1.43103	-1.33039	-1.25282	-0.624767
	231	-1.945	-1.92654	-1.91094	-2.11018				231	-2.27083	-1.75888	-1.6003	-1.50942	-1.38813	-0.696111
	230	-2.20278	-2.17694	-2.16488	-2.35739				230	-2.52874	-1.96493	-1.74027	-1.66782	-1.50248	-0.731588
	229	-2.4416	-2.42298	-2.40345	-2.59407				229	-2.79006	-2.14522	-1.89624	-1.83836	-1.63739	-0.79776
	228	-2.68357	-2.64427	-2.62736	-2.81693				228	-3.02969	-2.32416	-2.03422	-1.98271	-1.74503	-0.842721
	227	-2.88516	-2.85516	-2.83463	-3.01764				227	-3.22793	-2.46722	-2.14944	-2.10265	-1.84526	-0.880194
	226	-3.05958	-3.03253	-3.01839	-3.17972				226	-3.38891	-2.59004	-2.2347	-2.20983	-1.92967	-0.918886
	225	-3.2067	-3.17692	-3.15172	-3.31177				225	-3.50776	-2.67889	-2.2842	-2.27536	-1.95815	-0.922653
	224	-3.33746	-3.29554	-3.2598	-3.40753				224	-3.58726	-2.74062	-2.33475	-2.32054	-2.01052	-0.929805
	223	-3.40293	-3.37753	-3.33782	-3.47032				223	-3.64324	-2.76642	-2.3708	-2.35468	-2.03166	-0.949982
	222	-3.43728	-3.39543	-3.37505	-3.48614				222	-3.63873	-2.776	-2.35358	-2.34956	-2.0142	-0.931635
	221	-3.45005	-3.41496	-3.37952	-3.46968				221	-3.62959	-2.73987	-2.32889	-2.32726	-1.99929	-0.912147
	220	-3.4121	-3.38633	-3.36168	-3.42957				220	-3.56219	-2.69322	-2.28758	-2.2792	-1.96571	-0.898532
	219	-3.38867	-3.36175	-3.32931	-3.36901				219	-3.50838	-2.64717	-2.24685	-2.22634	-1.90231	-0.857396
	218	-3.34418	-3.31665	-3.27473	-3.31073				218	-3.41486	-2.58775	-2.18819	-2.17121	-1.87204	-0.83049
	217	-3.30187	-3.2563	-3.22307	-3.22898				217	-3.36387	-2.5307	-2.1438	-2.11582	-1.83018	-0.79814
	216	-3.25258	-3.2161	-3.18385	-3.16264				216	-3.31214	-2.49428	-2.11438	-2.09943	-1.7932	-0.791186
	215	-3.25435	-3.19076	-3.13818	-3.10872				215	-3.25309	-2.45605	-2.08473	-2.06178	-1.76718	-0.769188
	214	-3.20546	-3.17145	-3.13016	-3.07276				214	-3.21622	-2.45193	-2.04415	-2.0373	-1.74853	-0.737579
	213	-3.18073	-3.18915	-3.1482	-3.06318				213	-3.26085	-2.44401	-2.07501	-2.06863	-1.76552	-0.760556
	212	-3.32612	-3.24047	-3.21023	-3.11182				212	-3.32469	-2.502	-2.10534	-2.09254	-1.79594	-0.765713
	211	-3.37369	-3.3566	-3.31215	-3.19971				211	-3.44318	-2.56651	-2.16743	-2.16893	-1.84999	-0.781019
	210	-3.5043	-3.46531	-3.45493	-3.31368				210	-3.57963	-2.65548	-2.23482	-2.2502	-1.88221	-0.784115
	209	-3.73823	-3.63726	-3.6013	-3.44613				209	-3.73333	-2.77641	-2.33091	-2.35622	-1.98837	-0.809251
	208	-3.84917	-3.71521	-3.68216	-3.47955				208	-3.80652	-2.80729	-2.34579	-2.38629	-2.00042	-0.801345
	207	-3.69274	-3.66004	-3.60516	-3.35535				207	-3.69036	-2.70149	-2.26639	-2.31994	-1.92395	-0.751467
	206	-3.44459	-3.39353	-3.28566	-3.02668				206	-3.36298	-2.42652	-2.05363	-2.07027	-1.74498	-0.666436
	205	-2.97571	-2.88235	-2.85322	-2.53356				205	-2.78856	-2.03695	-1.73286	-1.69856	-1.45609	-0.505237
	204	-2.42243	-2.23719	-2.18146	-1.86936				204	-2.14149	-1.55572	-1.3022	-1.27954	-1.09918	-0.359162
	203	-1.46275	-1.4315	-1.38446	-1.01088				203	-1.28892	-0.912408	-0.80982	-0.730927	-0.684116	-0.165591
	202	-0.438276	-0.503592	-0.51408	-0.203629				202	-0.341224	-0.240317	-0.241807	-0.092894	-0.190108	0.0840988
	201	0.32476	0.434944	0.399275	0.77698				201	0.744927	0.552873	0.354055	0.640741	0.328045	0.292747
	200	0.848348	1.38697	1.52622	1.7183				200	1.93852	1.45718	1.06833	1.41697	0.961158	0.569766
	199	1.03254	2.12666	2.5398	2.66842				199	3.3541	2.43488	1.79726	2.31739	1.56008	0.817676
	198	0.346433	1.93176	2.43953	2.68043				198	4.89117	3.52566	2.63563	3.30122	2.34653	1.11832
	197	-0.954304	1.14327	1.60154	1.04662				197	6.24879	4.49954	3.2856	4.17061	2.98061	1.37616
	196	-1.78494	0.970804	0.671524	0.7042				196	7.36684	5.33483	3.58991	4.94197	3.47899	1.51698
	195	-2.57765	0.351982	0.169505	0.564376				195	8.14625	5.91271	3.75123	5.51878	3.77375	1.64738
	194	-2.18865	-0.0720992	-0.740024	-1.60747				194	8.58658	6.10231	3.19937	5.69855	3.76724	1.50882
	193	-1.04373	-1.02429	-0.561072	-1.04154				193	8.72398	6.17139	2.42614	5.95655	3.30717	1.33957
	192	-2.1322	-0.665248	-1.58787	-2.02098				192	8.2282	5.7703	1.45504	6.26272	2.25572	0.646997
	191	-0.0263	-2.01412	-0.393796	-1.9494				191	6.67619	4.112	0.366729	5.17461	-0.171781	-1.35162
	190	-1.44835	-0.1057	-1.34854	-2.37563				190	1.75071	0.00967885	-0.14093	3.78279	-3.40388	-4.17538
