# Supplementary material for: De novo design and evolution of an artificial metathase for cytoplasmic olefin metathesis
Source: Nat Catal. 2025 Nov 3;8(11):1208–19. doi: 10.1038/s41929-025-01436-0 (PMC12638248; doi:10.1038/s41929-025-01436-0)
Supplement: Supplementary file 4 — Statistical source data. [file 41929_2025_1436_MOESM4_ESM.xlsx]

## Sheet: Sheet1
	Source data Supplementary Fig.4a
		Excitation (nm)	300	302	304	306	308	310	312	314	316	318	320	322	324	326	328	330	332	334	336	338	340	342	344	346	348	350	352	354	356	358	360	362	364	366	368	370	372	374	376	378	380	382	384	386	388	390	392
	Fluorescence (mean of three mearsuments)	dnTRP_18	5402.33	6267.33	6869.67	7656.33	8395	9466.33	8838.33	7708.33	7019.33	6876	6580	6515	6730	6504.33	6935.33	6874.33	7120	7238	7170	6661.33	6593.67	6248	6193	5569.33	5189.33	4841.67	4407.67	3950.67	3897	3404.67	3353	3120.67	2841.33	2594.33	2534.33	2413.33	2023.33	1960.33	1814	1866	1601	1552.67	1379.33	1303.33	1156.33	1171	1052.33
	Fluorescence (mean of three mearsuments)	dnTRP_R0 (18 _F116W)	6667.33	7621.33	7920	10457	11936.3	14077.3	14213.7	14448.7	14882.3	14948	15965.3	16992	17656	18343.7	18774.3	19136.3	19737	20048.3	20256.3	19863.3	18967.3	18289	17224.7	15670.7	14778	13108.7	12062.7	9779	9295.33	8147.67	7577.33	6928.33	6466.33	5963	5459	4936.33	4789.67	4438.33	3850.33	3604.67	3430.67	2978.33	2802	2494.33	2397	2249	2130
	Source data Supplementary Fig.4b
				Ru1 concentration (µM)
		pH	dnTRP variant	0.005	0.05	0.25	0.5	0.75	1	2	3	4	6	10	20	40
	Fluorescence replicate 1	4.2	dnTRP_18	6599	6666	6882	6282	5516	5779	5428	4466	4457	4748	3845	4046	3650
	Fluorescence replicate 2	4.2	dnTRP_18	7080	7175	6085	5931	5667	5917	5217	5111	4301	4131	4066	3610	3019
	Fluorescence replicate 3	4.2	dnTRP_18	7214	6746	6455	6112	5998	5715	5285	5048	5063	4217	3771	3058	3415
				Ru1 concentration (µM)
				0.0094037	0.0156728	0.0261214	0.0435356	0.0725594	0.120932	0.201554	0.335923	0.559872	0.93312	1.5552	2.592	4.32	7.2	12	20
	Fluorescence replicate 1	4.2	dnTRP_R0 (18 _F116W)	8089	9668	8910	9397	7491	8893	7627	7423	7646	4686	4437	3501	3406	3058	2720	2718
	Fluorescence replicate 2	4.2	dnTRP_R0 (18 _F116W)	9243	8429	9748	8051	8789	8211	7320	6749	6238	4276	4555	3586	3304	3471	3039	2890
	Fluorescence replicate 3	4.2	dnTRP_R0 (18 _F116W)	8871	8918	8591	8687	8227	7539	8511	7959	5984	5102	3868	2968	2891	2913	3237	3202
[truncated: 4 more columns]
