# Supplementary material for: De novo design and evolution of an artificial metathase for cytoplasmic olefin metathesis
Source: Nat Catal. 2025 Nov 3;8(11):1208–19. doi: 10.1038/s41929-025-01436-0 (PMC12638248; doi:10.1038/s41929-025-01436-0)
Supplement: Supplementary file 5 — Statistical source data. [file 41929_2025_1436_MOESM5_ESM.xlsx]

## Sheet: Supplementary Fig.5a
		m/z	Intensity
		494.693	0
		494.695	0
		494.698	0
		494.701	0
		494.704	0
		494.706	0
		494.709	0
		494.712	0
		494.714	0
		494.717	0
		494.72	0
		494.722	0
		494.725	0
		494.728	0
		494.731	0
		494.733	0
		494.736	0
		494.739	0
		494.741	0
		494.744	0
		494.747	0
		494.75	0
		494.752	0
		494.755	0
		494.758	0
		494.76	0
		494.763	0
		494.766	0
		494.769	0
		494.771	0
		494.774	0
		494.777	0
		494.779	0
		494.782	0
		494.785	0
		494.787	0
		494.79	0
		494.793	0
		494.796	0
		494.798	0
		494.801	0
		494.804	0
		494.806	0
		494.809	0
		494.812	0
		494.815	0
		494.817	0
		494.82	0
		494.823	0
		494.825	0
		494.828	0
		494.831	0
		494.833	0
		494.836	0
		494.839	0
		494.842	0
		494.844	0
		494.847	0
		494.85	0
		494.852	0
		494.855	0
		494.858	0
		494.861	0
		494.863	0
		494.866	0
		494.869	0
		494.871	0
		494.874	0
		494.877	0
		494.88	0
		494.882	0
		494.885	0
		494.888	0
		494.89	0
		494.893	0
		494.896	0
		494.898	0
		494.901	0
		494.904	0
		494.907	0
		494.909	0
		494.912	0
		494.915	0
		494.917	0
		494.92	0
		494.923	0
		494.926	0
		494.928	0
		494.931	0
		494.934	0
		494.936	0
		494.939	0
		494.942	0
		494.945	0
		494.947	0
		494.95	0
		494.953	0
		494.955	0
		494.958	0
		494.961	0
		494.964	0
		494.966	0
		494.969	0
		494.972	0
		494.974	0
		494.977	0
		494.98	0
		494.982	0
		494.985	0
		494.988	0
		494.991	0
		494.993	0
		494.996	0
		494.999	0
		495.001	0
		495.004	0
		495.007	0
		495.01	0
		495.012	0
		495.015	0
		495.018	0
		495.02	0
		495.023	0
		495.026	0
		495.029	0
		495.031	0
		495.034	0
		495.037	0
		495.039	0
		495.042	0
		495.045	0
		495.047	0
		495.05	0
		495.053	0
		495.056	0
		495.058	0
		495.061	0
		495.064	0
		495.066	0
		495.069	0
		495.072	0
		495.075	0
		495.077	0
		495.08	0
		495.083	0
		495.085	0
		495.088	0
		495.091	0
		495.094	0
		495.096	0
		495.099	0
		495.102	0
		495.104	0
		495.107	0
		495.11	0
		495.112	0
		495.115	0
		495.118	0
		495.121	0
		495.123	0
		495.126	0
		495.129	0
		495.131	0
		495.134	0
		495.137	0
		495.14	0
		495.142	0
		495.145	0
		495.148	0
		495.15	0
		495.153	0
		495.156	0
		495.159	0
		495.161	0
		495.164	0
		495.167	0
		495.169	0
		495.172	0
		495.175	0
		495.178	0
		495.18	0
		495.183	0
		495.186	0
		495.188	0
		495.191	0
		495.194	0
		495.196	0
		495.199	0
		495.202	0
		495.205	0
		495.207	0
		495.21	0
		495.213	0
		495.215	0
		495.218	0
		495.221	0
		495.224	0
		495.226	0
		495.229	0
		495.232	0
		495.234	0
		495.237	0
		495.24	0
		495.243	0
		495.245	0
		495.248	0
		495.251	0
		495.253	0
		495.256	0
		495.259	0
		495.261	0
		495.264	0
		495.267	0
		495.27	0
		495.272	0
		495.275	0
		495.278	0
		495.28	0
		495.283	0
		495.286	0
		495.289	0
		495.291	0
		495.294	0
		495.297	0
		495.299	0
		495.302	0
		495.305	0
		495.308	0
		495.31	0
		495.313	0
		495.316	0
		495.318	0
		495.321	0
		495.324	0
		495.327	0
		495.329	0
		495.332	0
		495.335	0
		495.337	0
		495.34	0
		495.343	0
		495.345	0
		495.348	0
		495.351	0
		495.354	0
		495.356	0
		495.359	0
		495.362	0
		495.364	0
		495.367	0
		495.37	0
		495.373	0
		495.375	0
		495.378	0
		495.381	0
		495.383	0
		495.386	0
		495.389	0
		495.392	0
		495.394	0
		495.397	0
		495.4	0
		495.402	0
		495.405	0
		495.408	0
		495.411	0
		495.413	0
		495.416	0
		495.419	0
		495.421	0
		495.424	0
		495.427	0
		495.429	0
		495.432	0
		495.435	0
		495.438	0
		495.44	0
		495.443	0
		495.446	0
		495.448	0
		495.451	0
		495.454	0
		495.457	0
		495.459	0
		495.462	0
		495.465	0
		495.467	0
		495.47	0
		495.473	0
		495.476	0
		495.478	0
		495.481	0
		495.484	0
		495.486	0
		495.489	0
		495.492	0
		495.495	0
		495.497	0
		495.5	0
		495.503	0
		495.505	0
		495.508	0
		495.511	0
		495.513	0
		495.516	0
		495.519	0
		495.522	0
		495.524	0
		495.527	0
		495.53	0
		495.532	0
		495.535	0
		495.538	0
		495.541	0
		495.543	0
		495.546	0
		495.549	0
		495.551	0
		495.554	0
		495.557	0
		495.56	0
		495.562	0
		495.565	0
		495.568	0
		495.57	0
		495.573	0
		495.576	0
		495.579	0
		495.581	0
		495.584	0
		495.587	0
		495.589	0
		495.592	0
		495.595	0
		495.598	0
		495.6	0
		495.603	0
		495.606	0
		495.608	0
		495.611	0
		495.614	0
		495.616	0
		495.619	0
		495.622	0
		495.625	0
		495.627	0
		495.63	0
		495.633	0
		495.635	0
		495.638	0
		495.641	0
		495.644	0
		495.646	0
		495.649	0
		495.652	0
		495.654	0
		495.657	0
		495.66	0
		495.663	0
		495.665	0
		495.668	0
		495.671	0
		495.673	0
		495.676	0
		495.679	0
		495.682	0
		495.684	0
		495.687	0
		495.69	0
		495.692	0
		495.695	0
		495.698	0
		495.701	0
		495.703	0
		495.706	0
		495.709	0
		495.711	0
		495.714	0
		495.717	0
		495.719	0
		495.722	0
		495.725	0
		495.728	0
		495.73	0
		495.733	0
		495.736	0
		495.738	0
		495.741	0
		495.744	0
		495.747	0
		495.749	0
		495.752	0
		495.755	0
		495.757	0
		495.76	0
		495.763	0
		495.766	0
		495.768	0
		495.771	0
		495.774	0
		495.776	0
		495.779	0
		495.782	0
		495.785	0
		495.787	0
		495.79	0
		495.793	0
		495.795	0
		495.798	0
		495.801	0
		495.804	0
		495.806	0
		495.809	0
		495.812	0
		495.814	0
		495.817	0
		495.82	0
		495.822	0
		495.825	0
		495.828	0
		495.831	0
		495.833	0
		495.836	0
		495.839	0
		495.841	0
		495.844	0
		495.847	0
		495.85	0
		495.852	0
		495.855	0
		495.858	0
		495.86	0
		495.863	0
		495.866	0
		495.869	0
		495.871	0
		495.874	0
		495.877	0
		495.879	0
		495.882	0
		495.885	0
		495.888	0
		495.89	0
		495.893	0
		495.896	0
		495.898	0
		495.901	0
		495.904	0
		495.907	0
		495.909	0
		495.912	0
		495.915	0
		495.917	0
		495.92	0
		495.923	0
		495.926	0
		495.928	0
		495.931	0
		495.934	0
		495.936	0
		495.939	0
		495.942	0
		495.944	0
		495.947	0
		495.95	0
		495.953	0
		495.955	0
		495.958	0
		495.961	0
		495.963	0
		495.966	0
		495.969	0
		495.972	0
		495.974	0
		495.977	0
		495.98	0
		495.982	0
		495.985	0
		495.988	0
		495.991	0
		495.993	0
		495.996	0
		495.999	0
		496.001	0
		496.004	0
		496.007	0
		496.01	0
		496.012	0
		496.015	0
		496.018	0
		496.02	0
		496.023	0
		496.026	0
		496.029	0
		496.031	0
		496.034	0
		496.037	0
		496.039	0
		496.042	0
		496.045	0
		496.048	0
		496.05	0
		496.053	0
		496.056	0
		496.058	0
		496.061	0
		496.064	0
		496.067	0
		496.069	0
		496.072	0
		496.075	0
		496.077	0
		496.08	0
		496.083	0
		496.085	0
		496.088	0
		496.091	0
		496.094	0
		496.096	0
		496.099	0
		496.102	0
		496.104	0
		496.107	0
		496.11	0
		496.113	0
		496.115	0
		496.118	0
		496.121	0
		496.123	0
		496.126	0
		496.129	0
		496.132	0
		496.134	0
		496.137	0
		496.14	0
		496.142	0
		496.145	0
		496.148	0
		496.151	0
		496.153	0
		496.156	0
		496.159	0
		496.161	0
		496.164	0
		496.167	0
		496.17	0
		496.172	0
		496.175	0
		496.178	0
		496.18	0
		496.183	0
		496.186	0
		496.189	0
		496.191	0
		496.194	0
		496.197	0
		496.199	0
		496.202	0
		496.205	0
		496.208	0
		496.21	0
		496.213	0
		496.216	0
		496.218	0
		496.221	0
		496.224	0
		496.227	0
		496.229	0
		496.232	0
		496.235	0
		496.237	0
		496.24	0
		496.243	0
		496.245	0
		496.248	0
		496.251	0
		496.254	0
		496.256	0
		496.259	0
		496.262	0
		496.264	0
		496.267	0
		496.27	0
		496.273	0
		496.275	0
		496.278	0
		496.281	0
		496.283	0
		496.286	0
		496.289	0
		496.292	0
		496.294	0
		496.297	0
		496.3	0
		496.302	0
		496.305	0
		496.308	0
		496.311	0
		496.313	0
		496.316	0
		496.319	0
		496.321	0
		496.324	0
		496.327	0
		496.33	0
		496.332	0
		496.335	0
		496.338	0
		496.34	0
		496.343	0
		496.346	0
		496.349	0
		496.351	0
		496.354	0
		496.357	0
		496.359	0
		496.362	0
		496.365	0
		496.368	0
		496.37	0
		496.373	0
		496.376	0
		496.378	0
		496.381	0
		496.384	0
		496.387	0
		496.389	0
		496.392	0
		496.395	0
		496.397	0
		496.4	0
		496.403	0
		496.406	0
		496.408	0
		496.411	0
		496.414	0
		496.416	0
		496.419	0
		496.422	0
		496.425	0
		496.427	0
		496.43	0
		496.433	0
		496.435	0
		496.438	0
		496.441	0
		496.443	0
		496.446	0
		496.449	0
		496.452	0
		496.454	0
		496.457	0
		496.46	0
		496.462	0
		496.465	0
		496.468	0
		496.471	0
		496.473	0
		496.476	0
		496.479	0
		496.481	0
		496.484	0
		496.487	0
		496.49	0
		496.492	0
		496.495	0
		496.498	0
		496.5	0
		496.503	0
		496.506	0
		496.509	0
		496.511	0
		496.514	0
		496.517	0
		496.519	0
		496.522	0
		496.525	0
		496.528	0
		496.53	0
		496.533	0
		496.536	0
		496.538	0
		496.541	0
		496.544	0
		496.547	0
		496.549	0
		496.552	0
		496.555	0
		496.557	0
		496.56	0
		496.563	0
		496.566	0
		496.568	0
		496.571	0
		496.574	0
		496.576	0
		496.579	0
		496.582	0
		496.585	0
		496.587	0
		496.59	0
		496.593	0
		496.595	0
		496.598	0
		496.601	0
		496.604	0
		496.606	0
		496.609	0
		496.612	0
		496.614	0
		496.617	0
		496.62	0
		496.623	0
		496.625	0
		496.628	0
		496.631	0
		496.633	0
		496.636	0
		496.639	0
		496.642	0
		496.644	0
		496.647	0
		496.65	0
		496.652	0
		496.655	0
		496.658	0
		496.661	0
		496.663	0
		496.666	0
		496.669	0
		496.671	0
		496.674	0
		496.677	0
		496.68	0
		496.682	0
		496.685	0
		496.688	0
		496.69	0
		496.693	0
		496.696	0
		496.699	0
		496.701	0
		496.704	0
		496.707	0
		496.709	0
		496.712	0
		496.715	0
		496.718	0
		496.72	0
		496.723	0
		496.726	0
		496.728	0
		496.731	0
		496.734	0
		496.736	0
		496.739	0
		496.742	0
		496.745	0
		496.747	0
		496.75	0
		496.753	0
		496.755	0
		496.758	0
		496.761	0
		496.764	0
		496.766	0
		496.769	0
		496.772	0
		496.774	0
		496.777	0
		496.78	0
		496.783	0
		496.785	0
		496.788	0
		496.791	0
		496.793	0
		496.796	0
		496.799	0
		496.802	0
		496.804	0
		496.807	0
		496.81	0
		496.812	0
		496.815	0
		496.818	0
		496.821	0
		496.823	0
		496.826	0
		496.829	0
		496.831	0
		496.834	0
		496.837	0
		496.84	0
		496.842	0
		496.845	0
		496.848	0
		496.85	0
		496.853	0
		496.856	0
		496.859	0
		496.861	0
		496.864	0
		496.867	0
		496.869	0
		496.872	0
		496.875	0
		496.878	0
		496.88	0
		496.883	0
		496.886	0
		496.888	0
		496.891	0
		496.894	0
		496.897	0
		496.899	0
		496.902	0
		496.905	0
		496.907	0
		496.91	0
		496.913	0
		496.916	0
		496.918	0
		496.921	0
		496.924	0
		496.926	0
		496.929	0
		496.932	0
		496.935	0
		496.937	0
		496.94	0
		496.943	0
		496.945	0
		496.948	0
		496.951	0
		496.954	0
		496.956	0
		496.959	0
		496.962	0
		496.964	0
		496.967	0
		496.97	0
		496.973	0
		496.975	0
		496.978	0
		496.981	0
		496.983	0
		496.986	0
		496.989	0
		496.992	0
		496.994	0
		496.997	0
		497	0
		497.002	0
		497.005	0
		497.008	0
		497.011	0
		497.013	0
		497.016	0
		497.019	0
		497.021	0
		497.024	0
		497.027	0
		497.03	0
		497.032	0
		497.035	0
		497.038	0
		497.04	0
		497.043	0
		497.046	0
		497.049	0
		497.051	0
		497.054	0
		497.057	0
		497.059	0
		497.062	0
		497.065	0
		497.068	0
		497.07	0
		497.073	0
		497.076	0
		497.078	0
		497.081	0
		497.084	0
		497.087	0
		497.089	0
		497.092	0
		497.095	0
		497.097	0
		497.1	0
		497.103	0
		497.106	0
		497.108	0
		497.111	0
		497.114	0
		497.116	0
		497.119	0
		497.122	0
		497.125	0
		497.127	0
		497.13	0
		497.133	0
		497.135	0
		497.138	0
		497.141	0
		497.144	0
		497.146	0
		497.149	0
		497.152	0
		497.154	0
		497.157	0
		497.16	0
		497.163	0
		497.165	0
		497.168	0
		497.171	0
		497.173	0
		497.176	0
		497.179	0
		497.182	0
		497.184	0
		497.187	0
		497.19	0
		497.192	0
		497.195	0
		497.198	0
		497.201	0
		497.203	0
		497.206	0
		497.209	0
		497.211	0
		497.214	0
		497.217	0
		497.22	0
		497.222	0
		497.225	0
		497.228	0
		497.23	0
		497.233	0
		497.236	0
		497.239	0
		497.241	0
		497.244	0
		497.247	0
		497.249	0
		497.252	0
		497.255	0
		497.258	0
		497.26	0
		497.263	0
		497.266	0
		497.268	0
		497.271	0
		497.274	0
		497.277	0
		497.279	0
		497.282	0
		497.285	0
		497.287	0
		497.29	0
		497.293	0
		497.296	0
		497.298	0
		497.301	0
		497.304	0
		497.306	0
		497.309	0
		497.312	0
		497.315	0
		497.317	0
		497.32	0
		497.323	0
		497.325	0
		497.328	0
		497.331	0
		497.334	0
		497.336	0
		497.339	0
		497.342	0
		497.344	0
		497.347	0
		497.35	0
		497.353	0
		497.355	0
		497.358	0
		497.361	0
		497.363	0
		497.366	0
		497.369	0
		497.372	0
		497.374	0
		497.377	0
		497.38	0
		497.382	0
		497.385	0
		497.388	0
		497.391	0
		497.393	0
		497.396	0
		497.399	0
		497.402	0
		497.404	0
		497.407	0
		497.41	0
		497.412	0
		497.415	0
		497.418	0
		497.421	0
		497.423	0
		497.426	0
		497.429	0
		497.431	0
		497.434	0
		497.437	0
		497.44	0
		497.442	0
		497.445	0
		497.448	0
		497.45	0
		497.453	0
		497.456	0
		497.459	0
		497.461	0
		497.464	0
		497.467	0
		497.469	0
		497.472	0
		497.475	0
		497.478	0
		497.48	0
		497.483	0
		497.486	0
		497.488	0
		497.491	0
		497.494	0
		497.497	0
		497.499	0
		497.502	0
		497.505	0
		497.507	0
		497.51	0
		497.513	0
		497.516	0
		497.518	0
		497.521	0
		497.524	0
		497.526	0
		497.529	0
		497.532	0
		497.535	0
		497.537	0
		497.54	0
		497.543	0
		497.545	0
		497.548	0
		497.551	0
		497.554	0
		497.556	0
		497.559	0
		497.562	0
		497.564	0
		497.567	0
		497.57	0
		497.573	0
		497.575	0
		497.578	0
		497.581	0
		497.583	0
		497.586	0
		497.589	0
		497.592	0
		497.594	0
		497.597	0
		497.6	0
		497.602	0
		497.605	0
		497.608	0
		497.611	0
		497.613	0
		497.616	0
		497.619	0
		497.621	0
		497.624	0
		497.627	0
		497.63	0
		497.632	0
		497.635	0
		497.638	0
		497.64	0
		497.643	0
		497.646	0
		497.649	0
		497.651	0
		497.654	0
		497.657	0
		497.659	0
		497.662	0
		497.665	0
		497.668	0
		497.67	0
		497.673	0
		497.676	0
		497.678	0
		497.681	0
		497.684	0
		497.687	0
		497.689	0
		497.692	0
		497.695	0
		497.698	0
		497.7	0
		497.703	0
		497.706	0
		497.708	0
		497.711	0
		497.714	0
		497.717	0
		497.719	0
		497.722	0
		497.725	0
		497.727	0
		497.73	0
		497.733	0
		497.736	0
		497.738	0
		497.741	0
		497.744	0
		497.746	0
		497.749	0
		497.752	0
		497.755	0
		497.757	0
		497.76	0
		497.763	0
		497.765	0
		497.768	0
		497.771	0
		497.774	0
		497.776	0
		497.779	0
		497.782	0
		497.784	0
		497.787	0
		497.79	0
		497.793	0
		497.795	0
		497.798	0
		497.801	0
		497.803	0
		497.806	0
		497.809	0
		497.812	0
		497.814	0
		497.817	0
		497.82	0
		497.822	0
		497.825	0
		497.828	0
		497.831	0
		497.833	0
		497.836	0
		497.839	0
		497.841	0
		497.844	0
		497.847	0
		497.85	0
		497.852	0
		497.855	0
		497.858	0
		497.86	0
		497.863	0
		497.866	0
		497.869	0
		497.871	0
		497.874	0
		497.877	0
		497.88	0
		497.882	0
		497.885	0
		497.888	0
		497.89	0
		497.893	0
		497.896	0
		497.899	0
		497.901	0
		497.904	0
		497.907	0
		497.909	0
		497.912	0
		497.915	0
		497.918	0
		497.92	0
		497.923	0
		497.926	0
		497.928	0
		497.931	0
		497.934	0
		497.937	0
		497.939	0
		497.942	0
		497.945	0
		497.947	0
		497.95	0
		497.953	0
		497.956	0
		497.958	0
		497.961	0
		497.964	0
		497.966	0
		497.969	0
		497.972	0
		497.975	0
		497.977	0
		497.98	0
		497.983	0
		497.985	0
		497.988	0
		497.991	0
		497.994	0
		497.996	0
		497.999	0
		498.002	0
		498.004	0
		498.007	0
		498.01	0
		498.013	0
		498.015	0
		498.018	0
		498.021	0
		498.023	0
		498.026	0
		498.029	0
		498.032	0
		498.034	0
		498.037	0
		498.04	0
		498.043	0
		498.045	0
		498.048	0
		498.051	0
		498.053	0
		498.056	0
		498.059	0
		498.062	0
		498.064	0
		498.067	0
		498.07	0
		498.072	0
		498.075	0
		498.078	0
		498.081	0
		498.083	0
		498.086	0
		498.089	0
		498.091	0
		498.094	0
		498.097	0
		498.1	0
		498.102	0
		498.105	0
		498.108	0
		498.11	0
		498.113	0
		498.116	0
		498.119	0
		498.121	0
		498.124	0
		498.127	0
		498.129	0
		498.132	0
		498.135	0
		498.138	0
		498.14	0
		498.143	0
		498.146	0
		498.148	0
		498.151	0
		498.154	0
		498.157	0
		498.159	0
		498.162	0
		498.165	0
		498.167	0
		498.17	0
		498.173	0
		498.176	0
		498.178	0
		498.181	0
		498.184	0
		498.187	0
		498.189	0
		498.192	0
		498.195	0
		498.197	0
		498.2	0
		498.203	0
		498.206	0
		498.208	0
		498.211	0
		498.214	0
		498.216	0
		498.219	0
		498.222	0
		498.225	0
		498.227	0
		498.23	0
		498.233	0
		498.235	0
		498.238	0
		498.241	0
		498.244	0
		498.246	0
		498.249	0
		498.252	0
		498.254	0
		498.257	0
		498.26	0
		498.263	0
		498.265	0
		498.268	0
		498.271	0
		498.273	0
		498.276	0
		498.279	0
		498.282	0
		498.284	0
		498.287	0
		498.29	0
		498.293	0
		498.295	0
		498.298	0
		498.301	0
		498.303	0
		498.306	0
		498.309	0
		498.312	0
		498.314	0
		498.317	0
		498.32	0
		498.322	0
		498.325	0
		498.328	0
		498.331	0
		498.333	0
		498.336	0
		498.339	0
		498.341	0
		498.344	0
		498.347	0
		498.35	0
		498.352	0
		498.355	0
		498.358	0
		498.36	0
		498.363	0
		498.366	0
		498.369	0
		498.371	0
		498.374	0
		498.377	0
		498.379	0
		498.382	0
		498.385	0
		498.388	0
		498.39	0
		498.393	0
		498.396	0
		498.398	0
		498.401	0
		498.404	0
		498.407	0
		498.409	0
		498.412	0
		498.415	0
		498.418	0
		498.42	0
		498.423	0
		498.426	0
		498.428	0
		498.431	0
		498.434	0
		498.437	0
		498.439	0
		498.442	0
		498.445	0
		498.447	0
		498.45	0
		498.453	0
		498.456	0
		498.458	0
		498.461	0
		498.464	0
		498.466	0
		498.469	0
		498.472	0
		498.475	0
		498.477	0
		498.48	0
		498.483	0
		498.485	0
		498.488	0
		498.491	0
		498.494	0
		498.496	0
		498.499	0
		498.502	0
		498.505	0
		498.507	0
		498.51	0
		498.513	0
		498.515	0
		498.518	0
		498.521	0
		498.524	0
		498.526	0
		498.529	0
		498.532	0
		498.534	0
		498.537	0
		498.54	0
		498.543	0
		498.545	0
		498.548	0
		498.551	0
		498.553	0
		498.556	0
		498.559	0
		498.562	0
		498.564	0
		498.567	0
		498.57	0
		498.572	0
		498.575	0
		498.578	0
		498.581	0
		498.583	0
		498.586	0
		498.589	0
		498.591	0
		498.594	0
		498.597	0
		498.6	0
		498.602	0
		498.605	0
		498.608	0
		498.611	0
		498.613	0
		498.616	0
		498.619	0
		498.621	0
		498.624	0
		498.627	0
		498.63	0
		498.632	0
		498.635	0
		498.638	0
		498.64	0
		498.643	0
		498.646	0
		498.649	0
		498.651	0
		498.654	0
		498.657	0
		498.659	0
		498.662	0
		498.665	0
		498.668	0
		498.67	0
		498.673	0
		498.676	0
		498.678	0
		498.681	0
		498.684	0
		498.687	0
		498.689	0
		498.692	0
		498.695	0
		498.698	0
		498.7	0
		498.703	0
		498.706	0
		498.708	0
		498.711	0
		498.714	0
		498.717	0
		498.719	0
		498.722	0
		498.725	0
		498.727	0
		498.73	0
		498.733	0
		498.736	0
		498.738	0
		498.741	0
		498.744	0
		498.746	0
		498.749	0
		498.752	0
		498.755	0
		498.757	0
		498.76	0
		498.763	0
		498.765	0
		498.768	0
		498.771	0
		498.774	0
		498.776	0
		498.779	0
		498.782	0
		498.785	0
		498.787	0
		498.79	0
		498.793	0
		498.795	0
		498.798	0
		498.801	0
		498.804	0
		498.806	0
		498.809	0
		498.812	0
		498.814	0
		498.817	0
		498.82	0
		498.823	0
		498.825	0
		498.828	0
		498.831	0
		498.833	0
		498.836	0
		498.839	0
		498.842	0
		498.844	0
		498.847	0
		498.85	0
		498.853	0
		498.855	0
		498.858	0
		498.861	0
		498.863	0
		498.866	0
		498.869	0
		498.872	0
		498.874	0
		498.877	0
		498.88	0
		498.882	0
		498.885	0
		498.888	0
		498.891	0
		498.893	0
		498.896	0
		498.899	0
		498.901	0
		498.904	0
		498.907	0
		498.91	0
		498.912	0
		498.915	0
		498.918	0
		498.92	0
		498.923	0
		498.926	0
		498.929	0
		498.931	0
		498.934	0
		498.937	0
		498.94	0
		498.942	0
		498.945	0
		498.948	0
		498.95	0
		498.953	0
		498.956	0
		498.959	0
		498.961	0
		498.964	0
		498.967	0
		498.969	0
		498.972	0
		498.975	0
		498.978	0
		498.98	0
		498.983	0
		498.986	0
		498.988	0
		498.991	0
		498.994	0
		498.997	0
		498.999	0
		499.002	0
		499.005	0
		499.008	0
		499.01	0
		499.013	0
		499.016	0
		499.018	0
		499.021	0
		499.024	0
		499.027	0
		499.029	0
		499.032	0
		499.035	0
		499.037	0
		499.04	0
		499.043	0
		499.046	0
		499.048	0
		499.051	0
		499.054	0
		499.056	0
		499.059	0
		499.062	0
		499.065	0
		499.067	0
		499.07	0
		499.073	0
		499.075	0
		499.078	0
		499.081	0
		499.084	0
		499.086	0
		499.089	0
		499.092	0
		499.095	0
		499.097	0
		499.1	0
		499.103	0
		499.105	0
		499.108	0
		499.111	0
		499.114	0
		499.116	0
		499.119	0
		499.122	0
		499.124	0
		499.127	0
		499.13	0
		499.133	0
		499.135	0
		499.138	0
		499.141	0
		499.143	0
		499.146	0
		499.149	0
		499.152	0
		499.154	0
		499.157	0
		499.16	0
		499.163	0
		499.165	0
		499.168	0
		499.171	0
		499.173	0
		499.176	0
		499.179	0
		499.182	0
		499.184	0
		499.187	0
		499.19	0
		499.192	0
		499.195	0
		499.198	0
		499.201	0
		499.203	0
		499.206	0
		499.209	0
		499.211	0
		499.214	0
		499.217	0
		499.22	0
		499.222	0
		499.225	0
		499.228	0
		499.231	0
		499.233	0
		499.236	0
		499.239	0
		499.241	0
		499.244	0
		499.247	0
		499.25	0
		499.252	0
		499.255	0
		499.258	0
		499.26	0
		499.263	0
		499.266	0
		499.269	0
		499.271	0
		499.274	0
		499.277	0
		499.28	0
		499.282	0
		499.285	0
		499.288	0
		499.29	0
		499.293	0
		499.296	0
		499.299	0
		499.301	0
		499.304	0
		499.307	0
		499.309	0
		499.312	0
		499.315	0
		499.318	0
		499.32	0
		499.323	0
		499.326	0
		499.328	0
		499.331	0
		499.334	0
		499.337	0
		499.339	0
		499.342	0
		499.345	0
		499.348	0
		499.35	0
		499.353	0
		499.356	0
		499.358	0
		499.361	0
		499.364	0
		499.367	0
		499.369	0
		499.372	0
		499.375	0
		499.377	0
		499.38	0
		499.383	0
		499.386	0
		499.388	0
		499.391	0
		499.394	0
		499.396	0
		499.399	0
		499.402	0
		499.405	0
		499.407	0
		499.41	0
		499.413	0
		499.416	0
		499.418	0
		499.421	0
		499.424	0
		499.426	0
		499.429	0
		499.432	0
		499.435	0
		499.437	0
		499.44	0
		499.443	0
		499.445	0
		499.448	0
		499.451	0
		499.454	0
		499.456	0
		499.459	0
		499.462	0
		499.465	0
		499.467	0
		499.47	0
		499.473	0
		499.475	0
		499.478	0
		499.481	0
		499.484	0
		499.486	0
		499.489	0
		499.492	0
		499.494	0
		499.497	0
		499.5	0
		499.503	0
		499.505	0
		499.508	0
		499.511	0
		499.513	0
		499.516	0
		499.519	0
		499.522	0
		499.524	0
		499.527	0
		499.53	0
		499.533	0
		499.535	0
		499.538	0
		499.541	0
		499.543	0
		499.546	0
		499.549	0
		499.552	0
		499.554	0
		499.557	0
		499.56	0
		499.562	0
		499.565	0
		499.568	0
		499.571	0
		499.573	0
		499.576	0
		499.579	0
		499.582	0
		499.584	0
		499.587	0
		499.59	0
		499.592	0
		499.595	0
		499.598	0
		499.601	0
		499.603	0
		499.606	0
		499.609	0
		499.611	0
		499.614	0
		499.617	0
		499.62	0
		499.622	0
		499.625	0
		499.628	0
		499.63	0
		499.633	0
		499.636	0
		499.639	0
		499.641	0
		499.644	0
		499.647	0
		499.65	0
		499.652	0
		499.655	0
		499.658	0
		499.66	0
		499.663	0
		499.666	0
		499.669	0
		499.671	0
		499.674	0
		499.677	0
		499.679	0
		499.682	0
		499.685	0
		499.688	0
		499.69	0
		499.693	0
		499.696	0
		499.699	0
		499.701	0
		499.704	0
		499.707	0
		499.709	0
		499.712	0
		499.715	0
		499.718	0
		499.72	0
		499.723	0
		499.726	0
		499.728	0
		499.731	0
		499.734	0
		499.737	0
		499.739	0
		499.742	0
		499.745	0
		499.748	0
		499.75	0
		499.753	0
		499.756	0
		499.758	0
		499.761	0
		499.764	0
		499.767	0
		499.769	0
		499.772	0
		499.775	0
		499.777	0
		499.78	0
		499.783	0
		499.786	0
		499.788	0
		499.791	0
		499.794	0
		499.797	0
		499.799	0
		499.802	0
		499.805	0
		499.807	0
		499.81	0
		499.813	0
		499.816	0
		499.818	0
		499.821	0
		499.824	0
		499.826	0
		499.829	0
		499.832	0
		499.835	0
		499.837	0
		499.84	0
		499.843	0
		499.846	0
		499.848	0
		499.851	0
		499.854	0
		499.856	0
		499.859	0
		499.862	0
		499.865	0
		499.867	0
		499.87	0
		499.873	0
		499.875	0
		499.878	0
		499.881	0
		499.884	0
		499.886	0
		499.889	0
		499.892	0
		499.894	0
		499.897	0
		499.9	0
		499.903	0
		499.905	0
		499.908	0
		499.911	0
		499.914	0
		499.916	0
		499.919	0
		499.922	0
		499.924	0
		499.927	0
		499.93	0
		499.933	0
		499.935	0
		499.938	0
		499.941	0
		499.943	0
		499.946	0
		499.949	0
		499.952	0
		499.954	0
		499.957	0
		499.96	0
		499.963	0
		499.965	0
		499.968	0
		499.971	0
		499.973	0
		499.976	0
		499.979	0
		499.982	0
		499.984	0
		499.987	0
		499.99	0
		499.992	0
		499.995	0
		499.998	0
		500.001	0
		500.003	0
		500.006	0
		500.009	0
		500.012	0
		500.014	0
		500.017	0
		500.02	0
		500.022	0
		500.025	0
		500.028	1.95
		500.031	0
		500.033	0
		500.036	1.83
		500.039	0
		500.041	0
		500.044	0
		500.047	0
		500.05	0
		500.052	0
		500.055	0
		500.058	0
		500.061	0
		500.063	0
		500.066	0
		500.069	0
		500.071	0
		500.074	0
		500.077	0
		500.08	0
		500.082	0
		500.085	0
		500.088	0
		500.091	0
		500.093	0
		500.096	0
		500.099	0
		500.101	0
		500.104	0
		500.107	2.75
		500.11	0
		500.112	0
		500.115	0
		500.118	0
[truncated: 1,046,576+ more rows]

## Sheet: Supplementary Fig. 5b
	Source data Supplementary Fig. 5b
		Molecular weight (m/z)	Intensity
		24400	2,32
		24400,1	3,31
		24400,2	4,52
		24400,3	5,89
		24400,4	7,33
		24400,5	8,76
		24400,6	10,19
		24400,7	11,52
		24400,8	12,53
		24400,9	13,15
		24401	13,44
		24401,1	13,29
		24401,2	12,6
		24401,3	11,69
		24401,4	10,8
		24401,5	9,64
		24401,6	8,05
		24401,7	6,31
		24401,8	4,69
		24401,9	3,22
		24402	2
		24402,1	1,12
		24402,2	0,56
		24402,3	0,26
		24402,4	0,12
		24402,5	0,05
		24402,6	0,02
		24402,7	0,01
		24402,8	0
		24402,9	0
		24403	0
		24403,1	0
		24403,2	0
		24403,3	0
		24403,4	0
		24403,5	0
		24403,6	0
		24403,7	0
		24403,8	0
		24403,9	0
		24404	0
		24404,1	0,01
		24404,2	0,03
		24404,3	0,08
		24404,4	0,17
		24404,5	0,35
		24404,6	0,68
		24404,7	1,22
		24404,8	1,96
		24404,9	2,82
		24405	3,64
		24405,1	4,2
		24405,2	4,28
		24405,3	3,93
		24405,4	3,33
		24405,5	2,62
		24405,6	1,91
		24405,7	1,29
		24405,8	0,81
		24405,9	0,5
		24406	0,31
		24406,1	0,21
		24406,2	0,18
		24406,3	0,19
		24406,4	0,25
		24406,5	0,35
		24406,6	0,51
		24406,7	0,7
		24406,8	0,9
		24406,9	1,06
		24407	1,17
		24407,1	1,24
		24407,2	1,27
		24407,3	1,23
		24407,4	1,13
		24407,5	0,99
		24407,6	0,84
		24407,7	0,7
		24407,8	0,57
		24407,9	0,44
		24408	0,33
		24408,1	0,23
		24408,2	0,15
		24408,3	0,1
		24408,4	0,06
		24408,5	0,04
		24408,6	0,02
		24408,7	0,01
		24408,8	0,01
		24408,9	0
		24409	0
		24409,1	0
		24409,2	0
		24409,3	0
		24409,4	0
		24409,5	0,01
		24409,6	0,02
		24409,7	0,03
		24409,8	0,06
		24409,9	0,11
		24410	0,19
		24410,1	0,31
		24410,2	0,48
		24410,3	0,71
		24410,4	1
		24410,5	1,34
		24410,6	1,77
		24410,7	2,3
		24410,8	2,9
		24410,9	3,62
		24411	4,41
		24411,1	5,28
		24411,2	6,41
		24411,3	7,66
		24411,4	8,87
		24411,5	10,13
		24411,6	11,29
		24411,7	12,13
		24411,8	12,86
		24411,9	13,54
		24412	13,89
		24412,1	13,77
		24412,2	12,97
		24412,3	11,45
		24412,4	9,66
		24412,5	7,74
		24412,6	5,68
		24412,7	3,78
		24412,8	2,26
		24412,9	1,18
		24413	0,54
		24413,1	0,21
		24413,2	0,07
		24413,3	0,02
		24413,4	0,01
		24413,5	0
		24413,6	0
		24413,7	0
		24413,8	0
		24413,9	0
		24414	0
		24414,1	0
		24414,2	0
		24414,3	0
		24414,4	0
		24414,5	0
		24414,6	0
		24414,7	0
		24414,8	0
		24414,9	0
		24415	0
		24415,1	0
		24415,2	0
		24415,3	0,01
		24415,4	0,01
		24415,5	0,02
		24415,6	0,04
		24415,7	0,09
		24415,8	0,19
		24415,9	0,38
		24416	0,74
		24416,1	1,36
		24416,2	2,31
		24416,3	3,66
		24416,4	5,53
		24416,5	8,14
		24416,6	11,33
		24416,7	14,82
		24416,8	18,61
		24416,9	22,29
		24417	25,35
		24417,1	28,14
		24417,2	30,85
		24417,3	33,07
		24417,4	34,67
		24417,5	35,09
		24417,6	34,31
		24417,7	33,65
		24417,8	32,77
		24417,9	30,99
		24418	29,05
		24418,1	27,02
		24418,2	24,62
		24418,3	22,49
		24418,4	20,92
		24418,5	19,64
		24418,6	18,71
		24418,7	17,96
		24418,8	17,26
		24418,9	17,04
		24419	17,04
		24419,1	16,77
		24419,2	16,33
		24419,3	15,66
		24419,4	14,83
		24419,5	14,19
		24419,6	13,64
		24419,7	13,11
		24419,8	12,89
		24419,9	12,95
		24420	13,3
		24420,1	14,34
		24420,2	15,9
		24420,3	17,52
		24420,4	19,07
		24420,5	20,43
		24420,6	21,8
		24420,7	23,29
		24420,8	24,42
		24420,9	24,98
		24421	25,26
		24421,1	25,16
		24421,2	24,75
		24421,3	24,7
		24421,4	24,89
		24421,5	24,81
		24421,6	24,48
		24421,7	23,95
		24421,8	23,49
		24421,9	23,34
		24422	23,31
		24422,1	23,38
		24422,2	23,83
		24422,3	24,53
		24422,4	25,27
		24422,5	26,2
		24422,6	27,15
		24422,7	27,85
		24422,8	28,3
		24422,9	28,55
		24423	28,49
		24423,1	27,41
		24423,2	25,47
		24423,3	23,76
		24423,4	22,05
		24423,5	19,71
		24423,6	17,25
		24423,7	14,84
		24423,8	12,09
		24423,9	9,2
		24424	6,44
		24424,1	4,01
		24424,2	2,24
		24424,3	1,16
		24424,4	0,55
		24424,5	0,24
		24424,6	0,11
		24424,7	0,05
		24424,8	0,02
		24424,9	0,01
		24425	0,01
		24425,1	0
		24425,2	0
		24425,3	0
		24425,4	0
		24425,5	0
		24425,6	0
		24425,7	0
		24425,8	0
		24425,9	0
		24426	0
		24426,1	0
		24426,2	0
		24426,3	0
		24426,4	0
		24426,5	0
		24426,6	0
		24426,7	0
		24426,8	0
		24426,9	0
		24427	0
		24427,1	0
		24427,2	0
		24427,3	0
		24427,4	0
		24427,5	0
		24427,6	0,01
		24427,7	0,02
		24427,8	0,06
		24427,9	0,12
		24428	0,25
		24428,1	0,47
		24428,2	0,8
		24428,3	1,25
		24428,4	1,86
		24428,5	2,6
		24428,6	3,46
		24428,7	4,45
		24428,8	5,51
		24428,9	6,63
		24429	7,91
		24429,1	9,24
		24429,2	10,38
		24429,3	11,16
		24429,4	11,63
		24429,5	11,98
		24429,6	12,07
		24429,7	11,79
		24429,8	11,33
		24429,9	10,6
		24430	9,45
		24430,1	8,15
		24430,2	6,83
		24430,3	5,48
		24430,4	4,19
		24430,5	3,09
		24430,6	2,18
		24430,7	1,5
		24430,8	1,01
		24430,9	0,64
		24431	0,4
		24431,1	0,3
		24431,2	0,33
		24431,3	0,52
		24431,4	0,91
		24431,5	1,56
		24431,6	2,52
		24431,7	3,73
		24431,8	5,18
		24431,9	6,9
		24432	8,68
		24432,1	10,29
		24432,2	11,81
		24432,3	13,14
		24432,4	14,22
		24432,5	15,34
		24432,6	16,66
		24432,7	18,07
		24432,8	19,69
		24432,9	21,31
		24433	22,89
		24433,1	24,92
		24433,2	27,16
		24433,3	29,16
		24433,4	31,2
		24433,5	33,14
		24433,6	34,56
		24433,7	35,8
		24433,8	37,23
		24433,9	38,41
		24434	39,05
		24434,1	38,83
		24434,2	37,73
		24434,3	36,6
		24434,4	35,31
		24434,5	33,19
		24434,6	30,42
		24434,7	27,18
		24434,8	23,39
		24434,9	19,37
		24435	15,69
		24435,1	12,4
		24435,2	9,4
		24435,3	6,75
		24435,4	4,55
		24435,5	2,92
		24435,6	1,8
		24435,7	1,05
		24435,8	0,58
		24435,9	0,31
		24436	0,16
		24436,1	0,08
		24436,2	0,04
		24436,3	0,02
		24436,4	0,01
		24436,5	0
		24436,6	0
		24436,7	0
		24436,8	0
		24436,9	0
		24437	0
		24437,1	0
		24437,2	0
		24437,3	0
		24437,4	0
		24437,5	0
		24437,6	0,01
		24437,7	0,01
		24437,8	0,02
		24437,9	0,05
		24438	0,09
		24438,1	0,17
		24438,2	0,32
		24438,3	0,55
		24438,4	0,9
		24438,5	1,38
		24438,6	2,02
		24438,7	2,84
		24438,8	3,76
		24438,9	4,71
		24439	5,75
		24439,1	6,96
		24439,2	8,25
		24439,3	9,46
		24439,4	10,38
		24439,5	11,01
		24439,6	11,63
		24439,7	12,24
		24439,8	12,58
		24439,9	12,67
		24440	12,51
		24440,1	12
		24440,2	11,3
		24440,3	10,65
		24440,4	10,02
		24440,5	9,32
		24440,6	8,5
		24440,7	7,68
		24440,8	7,1
		24440,9	6,83
		24441	6,77
		24441,1	6,89
		24441,2	7,17
		24441,3	7,49
		24441,4	7,83
		24441,5	8,24
		24441,6	8,59
		24441,7	8,6
		24441,8	8,16
		24441,9	7,36
		24442	6,35
		24442,1	5,23
		24442,2	4,09
		24442,3	3
		24442,4	2,04
		24442,5	1,31
		24442,6	0,84
		24442,7	0,58
		24442,8	0,47
		24442,9	0,47
		24443	0,52
		24443,1	0,65
		24443,2	0,91
		24443,3	1,38
		24443,4	2,16
		24443,5	3,27
		24443,6	4,75
		24443,7	6,57
		24443,8	8,63
		24443,9	11
		24444	13,84
		24444,1	16,85
		24444,2	19,78
		24444,3	22,83
		24444,4	25,96
		24444,5	28,71
		24444,6	30,83
		24444,7	31,89
		24444,8	31,8
		24444,9	30,82
		24445	28,91
		24445,1	26,43
		24445,2	23,71
		24445,3	20,32
		24445,4	16,21
		24445,5	12,02
		24445,6	8,32
		24445,7	5,33
		24445,8	3,14
		24445,9	1,7
		24446	0,84
		24446,1	0,38
		24446,2	0,16
		24446,3	0,06
		24446,4	0,02
		24446,5	0,01
		24446,6	0
		24446,7	0
		24446,8	0
		24446,9	0
		24447	0
		24447,1	0
		24447,2	0
		24447,3	0,01
		24447,4	0,02
		24447,5	0,04
		24447,6	0,11
		24447,7	0,26
		24447,8	0,53
		24447,9	0,96
		24448	1,6
		24448,1	2,46
		24448,2	3,39
		24448,3	4,26
		24448,4	5,02
		24448,5	5,43
		24448,6	5,39
		24448,7	5,19
		24448,8	4,97
		24448,9	4,84
		24449	5,06
		24449,1	5,47
		24449,2	5,83
		24449,3	6,23
		24449,4	6,59
		24449,5	7,01
		24449,6	7,91
		24449,7	9,24
		24449,8	10,82
		24449,9	12,63
		24450	14,15
		24450,1	14,96
		24450,2	15,38
		24450,3	15,51
		24450,4	15,44
		24450,5	15,46
		24450,6	15,4
		24450,7	15,02
		24450,8	14,42
		24450,9	13,43
		24451	12
		24451,1	10,55
		24451,2	9,07
		24451,3	7,36
		24451,4	5,58
		24451,5	3,92
		24451,6	2,55
		24451,7	1,55
		24451,8	0,88
		24451,9	0,46
		24452	0,23
		24452,1	0,1
		24452,2	0,04
		24452,3	0,02
		24452,4	0,01
		24452,5	0
		24452,6	0
		24452,7	0
		24452,8	0
		24452,9	0
		24453	0
		24453,1	0
		24453,2	0
		24453,3	0
		24453,4	0
		24453,5	0
		24453,6	0
		24453,7	0
		24453,8	0
		24453,9	0
		24454	0
		24454,1	0
		24454,2	0
		24454,3	0,01
		24454,4	0,01
		24454,5	0,03
		24454,6	0,06
		24454,7	0,13
		24454,8	0,27
		24454,9	0,56
		24455	1,1
		24455,1	2,02
		24455,2	3,5
		24455,3	5,49
		24455,4	7,82
		24455,5	10,4
		24455,6	12,77
		24455,7	14,54
		24455,8	15,85
		24455,9	16,76
		24456	17,11
		24456,1	17,08
		24456,2	16,62
		24456,3	15,78
		24456,4	15,06
		24456,5	14,47
		24456,6	13,75
		24456,7	13,03
		24456,8	12,29
		24456,9	11,38
		24457	10,39
		24457,1	9,45
		24457,2	8,48
		24457,3	7,4
		24457,4	6,19
		24457,5	4,92
		24457,6	3,78
		24457,7	2,82
		24457,8	2
		24457,9	1,33
		24458	0,82
		24458,1	0,47
		24458,2	0,24
		24458,3	0,12
		24458,4	0,06
		24458,5	0,03
		24458,6	0,02
		24458,7	0,02
		24458,8	0,03
		24458,9	0,06
		24459	0,11
		24459,1	0,24
		24459,2	0,48
		24459,3	0,92
		24459,4	1,6
		24459,5	2,62
		24459,6	4,03
		24459,7	5,7
		24459,8	7,54
		24459,9	9,67
		24460	12,1
		24460,1	14,7
		24460,2	17,32
		24460,3	19,62
		24460,4	21,47
		24460,5	22,93
		24460,6	23,97
		24460,7	25,1
		24460,8	26,53
		24460,9	27,55
		24461	27,79
		24461,1	27,83
		24461,2	28,22
		24461,3	28,78
		24461,4	29,12
		24461,5	28,87
		24461,6	27,99
		24461,7	26,59
		24461,8	24,75
		24461,9	23,03
		24462	21,59
		24462,1	19,83
		24462,2	17,56
		24462,3	15,22
		24462,4	13,28
		24462,5	11,77
		24462,6	10,56
		24462,7	9,54
		24462,8	8,73
		24462,9	8,14
		24463	7,75
		24463,1	7,65
		24463,2	7,8
		24463,3	7,94
		24463,4	7,85
		24463,5	7,47
		24463,6	6,79
		24463,7	5,74
		24463,8	4,4
		24463,9	3,02
		24464	1,84
		24464,1	0,99
		24464,2	0,48
		24464,3	0,21
		24464,4	0,08
		24464,5	0,03
		24464,6	0,01
		24464,7	0
		24464,8	0
		24464,9	0
		24465	0
		24465,1	0
		24465,2	0
		24465,3	0
		24465,4	0
		24465,5	0
		24465,6	0
		24465,7	0
		24465,8	0
		24465,9	0
		24466	0
		24466,1	0
		24466,2	0
		24466,3	0
		24466,4	0
		24466,5	0
		24466,6	0
		24466,7	0
		24466,8	0
		24466,9	0
		24467	0
		24467,1	0
		24467,2	0
		24467,3	0
		24467,4	0
		24467,5	0
		24467,6	0
		24467,7	0
		24467,8	0
		24467,9	0
		24468	0
		24468,1	0
		24468,2	0
		24468,3	0
		24468,4	0
		24468,5	0
		24468,6	0
		24468,7	0
		24468,8	0
		24468,9	0
		24469	0
		24469,1	0
		24469,2	0
		24469,3	0
		24469,4	0
		24469,5	0
		24469,6	0
		24469,7	0
		24469,8	0
		24469,9	0
		24470	0
		24470,1	0
		24470,2	0
		24470,3	0
		24470,4	0
		24470,5	0
		24470,6	0
		24470,7	0
		24470,8	0
		24470,9	0
		24471	0
		24471,1	0
		24471,2	0
		24471,3	0
		24471,4	0
		24471,5	0
		24471,6	0
		24471,7	0
		24471,8	0
		24471,9	0
		24472	0
		24472,1	0
		24472,2	0
		24472,3	0
		24472,4	0
		24472,5	0
		24472,6	0
		24472,7	0
		24472,8	0
		24472,9	0
		24473	0
		24473,1	0
		24473,2	0
		24473,3	0
		24473,4	0
		24473,5	0
		24473,6	0
		24473,7	0
		24473,8	0
		24473,9	0
		24474	0
		24474,1	0
		24474,2	0
		24474,3	0
		24474,4	0
		24474,5	0
		24474,6	0
		24474,7	0
		24474,8	0
		24474,9	0
		24475	0
		24475,1	0
		24475,2	0
		24475,3	0
		24475,4	0
		24475,5	0
		24475,6	0
		24475,7	0
		24475,8	0
		24475,9	0
		24476	0
		24476,1	0
		24476,2	0
		24476,3	0
		24476,4	0
		24476,5	0
		24476,6	0
		24476,7	0
		24476,8	0
		24476,9	0
		24477	0
		24477,1	0
		24477,2	0
		24477,3	0
		24477,4	0
		24477,5	0
		24477,6	0
		24477,7	0
		24477,8	0
		24477,9	0
		24478	0
		24478,1	0
		24478,2	0
		24478,3	0
		24478,4	0
		24478,5	0
		24478,6	0
		24478,7	0
		24478,8	0
		24478,9	0
		24479	0
		24479,1	0
		24479,2	0
		24479,3	0
		24479,4	0
		24479,5	0
		24479,6	0
		24479,7	0
		24479,8	0
		24479,9	0
		24480	0
		24480,1	0
		24480,2	0
		24480,3	0
		24480,4	0
		24480,5	0
		24480,6	0
		24480,7	0
		24480,8	0
		24480,9	0
		24481	0
		24481,1	0
		24481,2	0
		24481,3	0
		24481,4	0
		24481,5	0
		24481,6	0
		24481,7	0
		24481,8	0
		24481,9	0
		24482	0
		24482,1	0
		24482,2	0,01
		24482,3	0,05
		24482,4	0,17
		24482,5	0,47
		24482,6	1,15
		24482,7	2,38
		24482,8	4,29
		24482,9	6,88
		24483	10,02
		24483,1	13,25
		24483,2	15,93
		24483,3	17,64
		24483,4	18,26
		24483,5	17,79
		24483,6	16,41
		24483,7	14,65
		24483,8	12,71
		24483,9	10,44
		24484	7,93
		24484,1	5,47
		24484,2	3,41
		24484,3	1,92
		24484,4	0,96
		24484,5	0,42
		24484,6	0,16
		24484,7	0,06
		24484,8	0,02
		24484,9	0,01
		24485	0
		24485,1	0
		24485,2	0
		24485,3	0
		24485,4	0
		24485,5	0
		24485,6	0
		24485,7	0
		24485,8	0
		24485,9	0
		24486	0
		24486,1	0
		24486,2	0
		24486,3	0
		24486,4	0
		24486,5	0
		24486,6	0
		24486,7	0
		24486,8	0
		24486,9	0
		24487	0
		24487,1	0
		24487,2	0
		24487,3	0
		24487,4	0
		24487,5	0
		24487,6	0
		24487,7	0
		24487,8	0
		24487,9	0
		24488	0
		24488,1	0
		24488,2	0
		24488,3	0
		24488,4	0
		24488,5	0
		24488,6	0
		24488,7	0
		24488,8	0
		24488,9	0
		24489	0
		24489,1	0
		24489,2	0
		24489,3	0
		24489,4	0
		24489,5	0
		24489,6	0
		24489,7	0
		24489,8	0
		24489,9	0
		24490	0
		24490,1	0
		24490,2	0
		24490,3	0
		24490,4	0
		24490,5	0
		24490,6	0
		24490,7	0
		24490,8	0
		24490,9	0
		24491	0
		24491,1	0
		24491,2	0
		24491,3	0
		24491,4	0
		24491,5	0
		24491,6	0
		24491,7	0
		24491,8	0
		24491,9	0
		24492	0
		24492,1	0
		24492,2	0
		24492,3	0
		24492,4	0
		24492,5	0
		24492,6	0
		24492,7	0
		24492,8	0
		24492,9	0
		24493	0
		24493,1	0
		24493,2	0
		24493,3	0
		24493,4	0
		24493,5	0
		24493,6	0
		24493,7	0
		24493,8	0
		24493,9	0
		24494	0
		24494,1	0
		24494,2	0
		24494,3	0
		24494,4	0
		24494,5	0
		24494,6	0
		24494,7	0
		24494,8	0
		24494,9	0
		24495	0
		24495,1	0
		24495,2	0
		24495,3	0
		24495,4	0
		24495,5	0
		24495,6	0
		24495,7	0
		24495,8	0
		24495,9	0
		24496	0
		24496,1	0
		24496,2	0
		24496,3	0
		24496,4	0
		24496,5	0
		24496,6	0
		24496,7	0
		24496,8	0
		24496,9	0
		24497	0
		24497,1	0
		24497,2	0
		24497,3	0
		24497,4	0
		24497,5	0
		24497,6	0
		24497,7	0
		24497,8	0
		24497,9	0
		24498	0
		24498,1	0
		24498,2	0
		24498,3	0
		24498,4	0
		24498,5	0
		24498,6	0
		24498,7	0
		24498,8	0
		24498,9	0
		24499	0
		24499,1	0
		24499,2	0
		24499,3	0
		24499,4	0
		24499,5	0
		24499,6	0
		24499,7	0
		24499,8	0
		24499,9	0
		24500	0
		24500,1	0
		24500,2	0
		24500,3	0
		24500,4	0
		24500,5	0
		24500,6	0
		24500,7	0
		24500,8	0
		24500,9	0
		24501	0
		24501,1	0
		24501,2	0
		24501,3	0
		24501,4	0
		24501,5	0
		24501,6	0
		24501,7	0
		24501,8	0
		24501,9	0
		24502	0
		24502,1	0
		24502,2	0
		24502,3	0
		24502,4	0
		24502,5	0
		24502,6	0
		24502,7	0
		24502,8	0
		24502,9	0
		24503	0
		24503,1	0
		24503,2	0
		24503,3	0
		24503,4	0
		24503,5	0
		24503,6	0
		24503,7	0
		24503,8	0
		24503,9	0
		24504	0
		24504,1	0
		24504,2	0
		24504,3	0
		24504,4	0
		24504,5	0
		24504,6	0
		24504,7	0
		24504,8	0
		24504,9	0
		24505	0
		24505,1	0
		24505,2	0
		24505,3	0
		24505,4	0
		24505,5	0
		24505,6	0
		24505,7	0
		24505,8	0
		24505,9	0
		24506	0
		24506,1	0
		24506,2	0
		24506,3	0
		24506,4	0
		24506,5	0
		24506,6	0
		24506,7	0
		24506,8	0
		24506,9	0
		24507	0
		24507,1	0
		24507,2	0
		24507,3	0
		24507,4	0
		24507,5	0
		24507,6	0
		24507,7	0
		24507,8	0
		24507,9	0
		24508	0
		24508,1	0
		24508,2	0
		24508,3	0
		24508,4	0
		24508,5	0
		24508,6	0
		24508,7	0
		24508,8	0
		24508,9	0
		24509	0
		24509,1	0
		24509,2	0
		24509,3	0
		24509,4	0
		24509,5	0
		24509,6	0
		24509,7	0
		24509,8	0
		24509,9	0
		24510	0
		24510,1	0
		24510,2	0
		24510,3	0
		24510,4	0
		24510,5	0
		24510,6	0
		24510,7	0
		24510,8	0
		24510,9	0
		24511	0
		24511,1	0
		24511,2	0
		24511,3	0
		24511,4	0
		24511,5	0
		24511,6	0
		24511,7	0
		24511,8	0
		24511,9	0
		24512	0
		24512,1	0
		24512,2	0
		24512,3	0
		24512,4	0
		24512,5	0
		24512,6	0
		24512,7	0
		24512,8	0
		24512,9	0
		24513	0
		24513,1	0
		24513,2	0
		24513,3	0
		24513,4	0
		24513,5	0
		24513,6	0
		24513,7	0
		24513,8	0
		24513,9	0
		24514	0
		24514,1	0
		24514,2	0
		24514,3	0
		24514,4	0
		24514,5	0
		24514,6	0
		24514,7	0
		24514,8	0
		24514,9	0
		24515	0
		24515,1	0
		24515,2	0
		24515,3	0
		24515,4	0
		24515,5	0
		24515,6	0
		24515,7	0
		24515,8	0
		24515,9	0
		24516	0
		24516,1	0
		24516,2	0
		24516,3	0
		24516,4	0
		24516,5	0
		24516,6	0
		24516,7	0
		24516,8	0
		24516,9	0
		24517	0
		24517,1	0
		24517,2	0
		24517,3	0
		24517,4	0
		24517,5	0
		24517,6	0
		24517,7	0
		24517,8	0
		24517,9	0
		24518	0
		24518,1	0
		24518,2	0
		24518,3	0
		24518,4	0
		24518,5	0
		24518,6	0
		24518,7	0
		24518,8	0
		24518,9	0
		24519	0
		24519,1	0
		24519,2	0
		24519,3	0
		24519,4	0
		24519,5	0,01
		24519,6	0,02
		24519,7	0,05
		24519,8	0,12
		24519,9	0,25
		24520	0,5
		24520,1	0,96
		24520,2	1,71
		24520,3	2,9
		24520,4	4,64
		24520,5	6,89
		24520,6	9,6
		24520,7	12,82
		24520,8	16,23
		24520,9	19,76
		24521	23,93
		24521,1	28,32
		24521,2	32,27
		24521,3	35,94
		24521,4	39,25
		24521,5	42,6
		24521,6	46,36
		24521,7	49,69
		24521,8	52,18
		24521,9	54,38
		24522	55,77
		24522,1	56,27
		24522,2	57,3
		24522,3	58,46
		24522,4	58,35
		24522,5	56,89
		24522,6	54,4
		24522,7	51,72
		24522,8	49,16
		24522,9	46,06
		24523	42,24
		24523,1	38,12
		24523,2	33,86
		24523,3	29,7
		24523,4	25,99
		24523,5	22,72
		24523,6	19,78
		24523,7	16,84
		24523,8	13,85
		24523,9	11,35
		24524	9,34
		24524,1	7,49
		24524,2	5,85
		24524,3	4,45
		24524,4	3,22
		24524,5	2,21
		24524,6	1,47
		24524,7	0,95
		24524,8	0,59
		24524,9	0,35
		24525	0,2
		24525,1	0,11
		24525,2	0,05
		24525,3	0,03
		24525,4	0,01
		24525,5	0,01
		24525,6	0
		24525,7	0,01
		24525,8	0,01
		24525,9	0,02
		24526	0,05
		24526,1	0,11
		24526,2	0,22
		24526,3	0,42
		24526,4	0,75
		24526,5	1,26
		24526,6	1,88
		24526,7	2,47
		24526,8	2,89
		24526,9	3,14
		24527	3,42
		24527,1	3,84
		24527,2	4,36
		24527,3	4,96
		24527,4	5,62
		24527,5	6,17
		24527,6	6,49
		24527,7	6,78
		24527,8	6,88
		24527,9	6,55
		24528	5,93
		24528,1	5,1
		24528,2	4,08
		24528,3	3,08
		24528,4	2,25
		24528,5	1,59
		24528,6	1,06
		24528,7	0,67
		24528,8	0,38
		24528,9	0,2
		24529	0,11
		24529,1	0,05
		24529,2	0,03
		24529,3	0,01
		24529,4	0,01
		24529,5	0
		24529,6	0
		24529,7	0
		24529,8	0
		24529,9	0
		24530	0
		24530,1	0
		24530,2	0
		24530,3	0
		24530,4	0
		24530,5	0
		24530,6	0
		24530,7	0
		24530,8	0
		24530,9	0
		24531	0
		24531,1	0
		24531,2	0
		24531,3	0
		24531,4	0
		24531,5	0
		24531,6	0
		24531,7	0
		24531,8	0
		24531,9	0
		24532	0
		24532,1	0
		24532,2	0
		24532,3	0
		24532,4	0
		24532,5	0
		24532,6	0
		24532,7	0
		24532,8	0
		24532,9	0
		24533	0
		24533,1	0
		24533,2	0
		24533,3	0
		24533,4	0
		24533,5	0
		24533,6	0
		24533,7	0
		24533,8	0
		24533,9	0
		24534	0
		24534,1	0
		24534,2	0
		24534,3	0
		24534,4	0
		24534,5	0
		24534,6	0
		24534,7	0
		24534,8	0
		24534,9	0
		24535	0
		24535,1	0
		24535,2	0
		24535,3	0
		24535,4	0
		24535,5	0
		24535,6	0
		24535,7	0
		24535,8	0
		24535,9	0
		24536	0
		24536,1	0
		24536,2	0
		24536,3	0
		24536,4	0
		24536,5	0
		24536,6	0
		24536,7	0
		24536,8	0
		24536,9	0
		24537	0
		24537,1	0
		24537,2	0
		24537,3	0
		24537,4	0
		24537,5	0
		24537,6	0
		24537,7	0
		24537,8	0
		24537,9	0
		24538	0
		24538,1	0
		24538,2	0
		24538,3	0
		24538,4	0,01
		24538,5	0,01
		24538,6	0,02
		24538,7	0,03
		24538,8	0,04
		24538,9	0,07
		24539	0,1
		24539,1	0,14
		24539,2	0,19
		24539,3	0,3
		24539,4	0,47
		24539,5	0,74
		24539,6	1,08
		24539,7	1,5
		24539,8	1,97
		24539,9	2,46
		24540	3
		24540,1	3,62
		24540,2	4,29
		24540,3	4,96
		24540,4	5,58
		24540,5	6,12
		24540,6	6,61
		24540,7	7,01
		24540,8	7,46
		24540,9	7,98
		24541	8,37
		24541,1	8,57
		24541,2	8,76
		24541,3	9,1
		24541,4	9,55
		24541,5	10
		24541,6	10,31
		24541,7	10,36
		24541,8	10
		24541,9	9,17
		24542	8,03
		24542,1	6,65
		24542,2	5,08
		24542,3	3,52
		24542,4	2,2
		24542,5	1,23
		24542,6	0,64
		24542,7	0,31
		24542,8	0,14
		24542,9	0,06
		24543	0,02
		24543,1	0,01
		24543,2	0
		24543,3	0
		24543,4	0
		24543,5	0,01
		24543,6	0,02
		24543,7	0,03
		24543,8	0,07
		24543,9	0,13
		24544	0,23
		24544,1	0,36
		24544,2	0,5
		24544,3	0,62
		24544,4	0,73
		24544,5	0,86
		24544,6	1,02
		24544,7	1,26
		24544,8	1,56
		24544,9	1,87
		24545	2,18
		24545,1	2,51
		24545,2	2,81
		24545,3	3,03
		24545,4	3,13
		24545,5	3,12
		24545,6	3,08
		24545,7	3,03
		24545,8	2,95
		24545,9	2,85
		24546	2,76
		24546,1	2,67
		24546,2	2,56
		24546,3	2,48
		24546,4	2,5
		24546,5	2,53
		24546,6	2,57
		24546,7	2,67
		24546,8	2,77
		24546,9	2,84
		24547	2,97
		24547,1	3,08
		24547,2	3,11
		24547,3	3,12
		24547,4	3,1
		24547,5	3,12
		24547,6	3,32
		24547,7	3,76
		24547,8	4,45
		24547,9	5,43
		24548	6,58
		24548,1	7,82
		24548,2	9,33
		24548,3	11,01
		24548,4	12,69
		24548,5	14,45
		24548,6	16,3
		24548,7	18,38
		24548,8	20,86
		24548,9	23,49
		24549	26,11
		24549,1	28,94
		24549,2	31,72
		24549,3	34,33
		24549,4	37,27
		24549,5	40,56
		24549,6	43,53
		24549,7	45,38
		24549,8	46,53
		24549,9	47,98
		24550	49,02
		24550,1	49,7
		24550,2	51
		24550,3	51,65
		24550,4	50,66
		24550,5	49,27
		24550,6	47,94
		24550,7	46,11
		24550,8	43,95
		24550,9	41,11
		24551	37,37
		24551,1	33,25
		24551,2	28,81
		24551,3	24,46
		24551,4	20,61
		24551,5	16,87
		24551,6	13,11
		24551,7	9,7
		24551,8	6,92
		24551,9	4,77
		24552	3,17
		24552,1	2,02
		24552,2	1,24
		24552,3	0,74
		24552,4	0,42
		24552,5	0,24
		24552,6	0,14
		24552,7	0,08
		24552,8	0,05
		24552,9	0,03
		24553	0,02
		24553,1	0,01
		24553,2	0,01
		24553,3	0
		24553,4	0
		24553,5	0
		24553,6	0
		24553,7	0
		24553,8	0,01
		24553,9	0,01
		24554	0,02
		24554,1	0,02
		24554,2	0,03
		24554,3	0,04
		24554,4	0,05
		24554,5	0,05
		24554,6	0,06
		24554,7	0,06
		24554,8	0,07
		24554,9	0,1
		24555	0,13
		24555,1	0,18
		24555,2	0,25
		24555,3	0,32
		24555,4	0,41
		24555,5	0,51
		24555,6	0,67
		24555,7	0,88
		24555,8	1,16
		24555,9	1,5
		24556	1,91
		24556,1	2,36
		24556,2	2,83
		24556,3	3,34
		24556,4	3,87
		24556,5	4,3
		24556,6	4,59
		24556,7	4,8
		24556,8	5,06
		24556,9	5,41
		24557	5,72
		24557,1	5,97
		24557,2	6,28
		24557,3	6,53
		24557,4	6,69
		24557,5	6,99
		24557,6	7,32
		24557,7	7,43
		24557,8	7,38
		24557,9	7,14
		24558	6,63
		24558,1	6,01
		24558,2	5,45
		24558,3	4,92
		24558,4	4,38
		24558,5	3,8
		24558,6	3,21
		24558,7	2,74
		24558,8	2,38
		24558,9	2,07
		24559	1,79
		24559,1	1,54
		24559,2	1,31
		24559,3	1,08
		24559,4	0,9
		24559,5	0,75
		24559,6	0,63
		24559,7	0,53
		24559,8	0,44
		24559,9	0,37
		24560	0,3
		24560,1	0,25
		24560,2	0,21
		24560,3	0,18
		24560,4	0,15
		24560,5	0,14
		24560,6	0,13
		24560,7	0,13
		24560,8	0,14
		24560,9	0,14
		24561	0,14
		24561,1	0,13
		24561,2	0,13
		24561,3	0,12
		24561,4	0,12
		24561,5	0,11
		24561,6	0,1
		24561,7	0,09
		24561,8	0,08
		24561,9	0,07
		24562	0,06
		24562,1	0,04
		24562,2	0,03
		24562,3	0,02
		24562,4	0,02
		24562,5	0,01
		24562,6	0,01
		24562,7	0
		24562,8	0
		24562,9	0
		24563	0
		24563,1	0
		24563,2	0
		24563,3	0
		24563,4	0
		24563,5	0
		24563,6	0
		24563,7	0
		24563,8	0
		24563,9	0
		24564	0
		24564,1	0
		24564,2	0
		24564,3	0
		24564,4	0
		24564,5	0
		24564,6	0
		24564,7	0
		24564,8	0
		24564,9	0
		24565	0
		24565,1	0
		24565,2	0
		24565,3	0
		24565,4	0
		24565,5	0
		24565,6	0
		24565,7	0
		24565,8	0
		24565,9	0
		24566	0
		24566,1	0
		24566,2	0
		24566,3	0
		24566,4	0
		24566,5	0
		24566,6	0
		24566,7	0
		24566,8	0
		24566,9	0
		24567	0
		24567,1	0
		24567,2	0
		24567,3	0
		24567,4	0
		24567,5	0
		24567,6	0
		24567,7	0
		24567,8	0
		24567,9	0
		24568	0
		24568,1	0
		24568,2	0
		24568,3	0
		24568,4	0
		24568,5	0
		24568,6	0
		24568,7	0
		24568,8	0
		24568,9	0
		24569	0
		24569,1	0
		24569,2	0,01
		24569,3	0,03
		24569,4	0,09
		24569,5	0,29
		24569,6	0,73
		24569,7	1,53
		24569,8	2,71
		24569,9	4,06
		24570	5,32
		24570,1	6,4
		24570,2	7,16
		24570,3	7,5
		24570,4	7,43
		24570,5	7,04
		24570,6	6,46
		24570,7	5,65
		24570,8	4,57
		24570,9	3,45
		24571	2,44
		24571,1	1,65
		24571,2	1,11
		24571,3	0,82
		24571,4	0,69
		24571,5	0,65
		24571,6	0,65
		24571,7	0,71
		24571,8	0,86
		24571,9	1,16
		24572	1,75
		24572,1	2,66
		24572,2	3,81
		24572,3	5,04
		24572,4	6,32
		24572,5	7,66
		24572,6	9,02
		24572,7	10,32
		24572,8	11,47
		24572,9	12,43
		24573	13,16
		24573,1	13,64
		24573,2	14,13
		24573,3	14,62
		24573,4	14,77
		24573,5	14,52
		24573,6	14,02
		24573,7	13,28
		24573,8	12,43
		24573,9	11,75
		24574	11,19
		24574,1	10,61
		24574,2	9,85
		24574,3	8,94
		24574,4	8,27
		24574,5	7,79
		24574,6	7,26
		24574,7	6,69
		24574,8	6,07
		24574,9	5,3
		24575	4,46
		24575,1	3,69
		24575,2	2,95
		24575,3	2,24
		24575,4	1,58
		24575,5	1,02
		24575,6	0,59
		24575,7	0,31
		24575,8	0,14
		24575,9	0,06
		24576	0,02
		24576,1	0,01
		24576,2	0
		24576,3	0
		24576,4	0
		24576,5	0
		24576,6	0
		24576,7	0
		24576,8	0
		24576,9	0
		24577	0
		24577,1	0,01
		24577,2	0,02
		24577,3	0,07
		24577,4	0,19
		24577,5	0,45
		24577,6	0,87
		24577,7	1,43
		24577,8	2,08
		24577,9	2,8
		24578	3,53
		24578,1	4,33
		24578,2	5,38
		24578,3	6,65
		24578,4	8,01
		24578,5	9,48
		24578,6	10,97
		24578,7	12,28
		24578,8	13,57
		24578,9	15,09
		24579	16,68
		24579,1	18,12
		24579,2	19,18
		24579,3	19,86
		24579,4	20,67
		24579,5	21,54
		24579,6	22
		24579,7	22,03
		24579,8	21,67
		24579,9	20,83
		24580	19,73
		24580,1	18,85
		24580,2	18,16
		24580,3	17,28
		24580,4	16,17
		24580,5	14,9
		24580,6	13,32
		24580,7	11,55
		24580,8	10,14
		24580,9	8,97
		24581	7,68
		24581,1	6,38
		24581,2	5,14
		24581,3	4,04
		24581,4	3,19
		24581,5	2,49
		24581,6	1,9
		24581,7	1,42
		24581,8	1,05
		24581,9	0,75
		24582	0,54
		24582,1	0,39
		24582,2	0,28
		24582,3	0,21
		24582,4	0,15
		24582,5	0,11
		24582,6	0,08
		24582,7	0,06
		24582,8	0,04
		24582,9	0,03
		24583	0,02
		24583,1	0,02
		24583,2	0,01
		24583,3	0,01
		24583,4	0,01
		24583,5	0,01
		24583,6	0
		24583,7	0
		24583,8	0
		24583,9	0
		24584	0
		24584,1	0
		24584,2	0
		24584,3	0
		24584,4	0
		24584,5	0
		24584,6	0
		24584,7	0
		24584,8	0
		24584,9	0
		24585	0
		24585,1	0
		24585,2	0
		24585,3	0
		24585,4	0
		24585,5	0
		24585,6	0
		24585,7	0
		24585,8	0
		24585,9	0
		24586	0
		24586,1	0
		24586,2	0
		24586,3	0
		24586,4	0
		24586,5	0
		24586,6	0
		24586,7	0
		24586,8	0
		24586,9	0
		24587	0
		24587,1	0
		24587,2	0
		24587,3	0
		24587,4	0
		24587,5	0
		24587,6	0
		24587,7	0
		24587,8	0
		24587,9	0
		24588	0
		24588,1	0
		24588,2	0
		24588,3	0
		24588,4	0
		24588,5	0
		24588,6	0
		24588,7	0
		24588,8	0
		24588,9	0,01
		24589	0,01
		24589,1	0,02
		24589,2	0,03
		24589,3	0,06
		24589,4	0,09
		24589,5	0,15
		24589,6	0,25
		24589,7	0,39
		24589,8	0,58
		24589,9	0,81
		24590	1,07
		24590,1	1,32
		24590,2	1,54
		24590,3	1,77
		24590,4	2,1
		24590,5	2,52
		24590,6	3,05
		24590,7	3,79
		24590,8	4,7
		24590,9	5,71
		24591	6,81
		24591,1	7,85
		24591,2	8,78
		24591,3	9,63
		24591,4	10,3
		24591,5	10,85
		24591,6	11,39
		24591,7	11,67
		24591,8	11,59
		24591,9	11,32
		24592	10,82
		24592,1	10,11
		24592,2	9,5
		24592,3	8,9
		24592,4	8,01
		24592,5	6,8
		24592,6	5,38
		24592,7	3,98
		24592,8	2,79
		24592,9	1,84
		24593	1,17
		24593,1	0,77
		24593,2	0,61
		24593,3	0,66
		24593,4	0,93
		24593,5	1,37
		24593,6	1,92
		24593,7	2,42
		24593,8	2,77
		24593,9	2,96
		24594	3,02
		24594,1	3,07
		24594,2	3,18
		24594,3	3,26
		24594,4	3,22
		24594,5	3,12
		24594,6	2,98
		24594,7	2,81
		24594,8	2,58
		24594,9	2,28
		24595	1,93
		24595,1	1,55
		24595,2	1,19
		24595,3	0,91
		24595,4	0,73
		24595,5	0,62
		24595,6	0,54
		24595,7	0,47
		24595,8	0,4
		24595,9	0,32
		24596	0,24
		24596,1	0,18
		24596,2	0,13
		24596,3	0,09
		24596,4	0,07
		24596,5	0,07
		24596,6	0,07
		24596,7	0,07
		24596,8	0,07
		24596,9	0,07
		24597	0,06
		24597,1	0,05
		24597,2	0,05
		24597,3	0,04
		24597,4	0,03
		24597,5	0,03
		24597,6	0,02
		24597,7	0,02
		24597,8	0,01
		24597,9	0,01
		24598	0,01
		24598,1	0,01
		24598,2	0,01
		24598,3	0
		24598,4	0
		24598,5	0
		24598,6	0
		24598,7	0
		24598,8	0
		24598,9	0
		24599	0
		24599,1	0
		24599,2	0
		24599,3	0,01
		24599,4	0,01
		24599,5	0,01
		24599,6	0,02
		24599,7	0,02
[truncated: 14,003 more rows]

## Sheet: Supplementary Fig. 5c
		Source data Supplementary Fig. 5c
			Vol	280 nm	Vol	385 nm
		1	0	1,46625	0	1,60363
		2	0,01082	1,46489	0,01732	1,60703
		3	0,02164	1,46311	0,03464	1,61044
		4	0,03246	1,46132	0,05194	1,61384
		5	0,04328	1,45954	0,06926	1,61224
		6	0,0541	1,45776	0,08656	1,60808
		7	0,06491	1,45688	0,10388	1,60393
		8	0,07575	1,45645	0,1212	1,59978
		9	0,08657	1,45603	0,1385	1,5958
		10	0,09739	1,4556	0,15582	1,59655
		11	0,1082	1,45517	0,17314	1,5973
		12	0,11902	1,45454	0,19044	1,59806
		13	0,12984	1,45391	0,20776	1,59881
		14	0,14066	1,45328	0,22508	1,5982
		15	0,15149	1,45265	0,24239	1,59573
		16	0,16231	1,45296	0,2597	1,59326
		17	0,17313	1,45455	0,27701	1,59079
		18	0,18395	1,45615	0,29433	1,58832
		19	0,19477	1,45774	0,31165	1,58707
		20	0,20559	1,45934	0,32895	1,58614
		21	0,2164	1,4603	0,34627	1,58522
		22	0,22722	1,4611	0,36359	1,58429
		23	0,23806	1,46191	0,38089	1,58341
		24	0,24887	1,46271	0,39821	1,58278
		25	0,25969	1,46336	0,41553	1,58215
		26	0,27051	1,46328	0,43283	1,58152
		27	0,28133	1,46321	0,45015	1,58089
		28	0,29215	1,46314	0,46745	1,579
		29	0,30297	1,46306	0,48477	1,5761
		30	0,31379	1,46229	0,50209	1,57319
		31	0,32462	1,46095	0,51939	1,57029
		32	0,33544	1,45961	0,53671	1,56738
		33	0,34626	1,45827	0,55403	1,57008
		34	0,35707	1,45693	0,57133	1,57315
		35	0,36789	1,45973	0,58865	1,57621
		36	0,37871	1,46283	0,60597	1,57928
		37	0,38953	1,46592	0,62328	1,58117
		38	0,40036	1,46902	0,64059	1,5805
		39	0,41118	1,4704	0,6579	1,57983
		40	0,422	1,46799	0,67522	1,57916
		41	0,43282	1,46559	0,69254	1,57848
		42	0,44364	1,46317	0,70984	1,5774
		43	0,45446	1,46077	0,72716	1,57614
		44	0,46527	1,46247	0,74448	1,57488
		45	0,47609	1,46602	0,76178	1,57362
		46	0,48693	1,46957	0,7791	1,57254
		47	0,49775	1,47312	0,79642	1,57371
		48	0,50856	1,47623	0,81372	1,57487
		49	0,51938	1,47459	0,83104	1,57604
		50	0,5302	1,47294	0,84834	1,5772
		51	0,54102	1,4713	0,86566	1,57662
		52	0,55184	1,46966	0,88298	1,57397
		53	0,56267	1,47001	0,90028	1,57132
		54	0,57349	1,47262	0,9176	1,56868
		55	0,58431	1,47524	0,93492	1,56602
		56	0,59513	1,47786	0,95222	1,57069
		57	0,60595	1,48048	0,96954	1,57683
		58	0,61676	1,48052	0,98686	1,58298
		59	0,62758	1,48009	1,00417	1,58913
		60	0,6384	1,47967	1,02148	1,59312
		61	0,64923	1,47925	1,03879	1,5893
		62	0,66005	1,47827	1,05611	1,58549
		63	0,67087	1,4754	1,07343	1,58168
		64	0,68169	1,47253	1,09073	1,57787
		65	0,69251	1,46966	1,10805	1,57668
		66	0,70333	1,46679	1,12537	1,57731
		67	0,71415	1,46713	1,14267	1,57794
		68	0,72496	1,46959	1,15999	1,57857
		69	0,7358	1,47206	1,17729	1,5792
		70	0,74662	1,47453	1,19461	1,57782
		71	0,75743	1,47699	1,21193	1,5764
		72	0,76825	1,4772	1,22923	1,57497
		73	0,77907	1,47737	1,24655	1,57354
		74	0,78989	1,47754	1,26387	1,57284
		75	0,80071	1,4777	1,28117	1,57348
		76	0,81154	1,47739	1,29849	1,57412
		77	0,82236	1,47624	1,31581	1,57476
		78	0,83318	1,47508	1,33311	1,57539
		79	0,844	1,47392	1,35043	1,57656
		80	0,85482	1,47277	1,36774	1,57792
		81	0,86563	1,47214	1,38506	1,57927
		82	0,87645	1,47171	1,40237	1,58063
		83	0,88727	1,47128	1,41968	1,58189
		84	0,89811	1,47085	1,437	1,58237
		85	0,90892	1,47073	1,45431	1,58286
		86	0,91974	1,47294	1,47162	1,58334
		87	0,93056	1,47515	1,48894	1,58383
		88	0,94138	1,47737	1,50626	1,58365
		89	0,9522	1,47958	1,52356	1,58281
		90	0,96302	1,4813	1,54088	1,58197
		91	0,97385	1,4825	1,55818	1,58112
		92	0,98467	1,48371	1,5755	1,58028
		93	0,99549	1,48491	1,59282	1,58187
		94	1,00631	1,48611	1,61012	1,58384
		95	1,01712	1,48431	1,62744	1,58581
		96	1,02794	1,48207	1,64476	1,58778
		97	1,03876	1,47982	1,66206	1,58808
		98	1,04958	1,47758	1,67938	1,58352
		99	1,06041	1,47628	1,6967	1,57895
		100	1,07123	1,47788	1,714	1,57439
		101	1,08205	1,47947	1,73132	1,56983
		102	1,09287	1,48107	1,74863	1,56898
		103	1,10369	1,48266	1,76595	1,57033
		104	1,11451	1,48333	1,78326	1,57169
		105	1,12532	1,48343	1,80057	1,57305
		106	1,13614	1,48354	1,81789	1,57442
		107	1,14698	1,48364	1,8352	1,57691
		108	1,15779	1,48375	1,85251	1,57939
		109	1,16861	1,48523	1,86983	1,58188
		110	1,17943	1,48672	1,88715	1,58437
		111	1,19025	1,4882	1,90445	1,58466
		112	1,20107	1,48968	1,92177	1,58143
		113	1,21189	1,49045	1,93907	1,5782
		114	1,22272	1,49009	1,95639	1,57498
		115	1,23354	1,48973	1,97371	1,57175
		116	1,24436	1,48936	1,99101	1,57143
		117	1,25518	1,489	2,00833	1,57197
		118	1,26599	1,48824	2,02565	1,5725
		119	1,27681	1,48737	2,04295	1,57304
		120	1,28763	1,48649	2,06027	1,57365
		121	1,29845	1,48561	2,07759	1,57468
		122	1,30928	1,48417	2,09489	1,5757
		123	1,3201	1,47979	2,11221	1,57673
		124	1,33092	1,47541	2,12952	1,57776
		125	1,34174	1,47103	2,14684	1,57766
		126	1,35256	1,46664	2,16415	1,57657
		127	1,36338	1,46657	2,18146	1,57548
		128	1,37419	1,47016	2,19878	1,57438
		129	1,38503	1,47376	2,21609	1,57329
		130	1,39585	1,47735	2,2334	1,57536
		131	1,40667	1,48094	2,25072	1,57776
		132	1,41748	1,4816	2,26802	1,58017
		133	1,4283	1,482	2,28534	1,58257
		134	1,43912	1,48239	2,30266	1,58203
		135	1,44994	1,48279	2,31996	1,58001
		136	1,46076	1,48161	2,33728	1,57799
		137	1,47159	1,47669	2,3546	1,57597
		138	1,48241	1,47177	2,3719	1,57395
		139	1,49323	1,46684	2,38922	1,57185
		140	1,50405	1,46192	2,40654	1,56976
		141	1,51487	1,46137	2,42384	1,56766
		142	1,52568	1,46293	2,44116	1,56557
		143	1,5365	1,46448	2,45847	1,56544
		144	1,54732	1,46604	2,47578	1,568
		145	1,55815	1,46756	2,4931	1,57055
		146	1,56897	1,46836	2,51041	1,57311
		147	1,57979	1,46916	2,52772	1,57566
		148	1,59061	1,46996	2,54504	1,57358
		149	1,60143	1,47076	2,56235	1,5704
		150	1,61225	1,47075	2,57967	1,56723
		151	1,62307	1,46968	2,59698	1,56406
		152	1,6339	1,46861	2,61429	1,56123
		153	1,64472	1,46754	2,63161	1,55991
		154	1,65554	1,46646	2,64891	1,55859
		155	1,66635	1,4667	2,66623	1,55727
		156	1,67717	1,46725	2,68355	1,55595
		157	1,68799	1,4678	2,70085	1,55511
		158	1,69881	1,46835	2,71817	1,55464
		159	1,70963	1,46934	2,73549	1,55417
		160	1,72046	1,47226	2,75279	1,5537
		161	1,73128	1,47518	2,77011	1,55323
		162	1,7421	1,4781	2,78743	1,55254
		163	1,75292	1,48101	2,80473	1,55185
		164	1,76374	1,48205	2,82205	1,55115
		165	1,77456	1,48163	2,83936	1,55045
		166	1,78537	1,4812	2,85667	1,55003
		167	1,79621	1,48078	2,87399	1,5502
		168	1,80703	1,48036	2,8913	1,55036
		169	1,81784	1,47666	2,90861	1,55053
		170	1,82866	1,47277	2,92593	1,55069
		171	1,83948	1,46887	2,94324	1,55264
		172	1,8503	1,46498	2,96056	1,55535
		173	1,86112	1,46292	2,97787	1,55807
		174	1,87194	1,46472	2,99518	1,56078
		175	1,88277	1,46652	3,0125	1,56301
		176	1,89359	1,46832	3,0298	1,5602
		177	1,90441	1,47012	3,04712	1,55739
		178	1,91523	1,47039	3,06444	1,55458
		179	1,92604	1,47	3,08174	1,55177
		180	1,93686	1,4696	3,09906	1,55085
		181	1,94768	1,4692	3,11638	1,55215
		182	1,9585	1,46881	3,13368	1,55346
		183	1,96933	1,46847	3,151	1,55476
		184	1,98015	1,46814	3,16832	1,55607
		185	1,99097	1,4678	3,18562	1,55536
		186	2,00179	1,46746	3,20294	1,55429
		187	2,01261	1,46762	3,22025	1,55323
		188	2,02343	1,46839	3,23756	1,55216
		189	2,03424	1,46915	3,25488	1,5509
		190	2,04508	1,46991	3,27219	1,54897
		191	2,0559	1,47067	3,2895	1,54704
		192	2,06672	1,46941	3,30682	1,54511
		193	2,07753	1,46773	3,32413	1,54318
		194	2,08835	1,46606	3,34145	1,54342
		195	2,09917	1,46439	3,35876	1,54507
		196	2,10999	1,46318	3,37607	1,54673
		197	2,12081	1,46352	3,39339	1,54838
		198	2,13164	1,46385	3,41069	1,55003
		199	2,14246	1,46419	3,42801	1,5507
		200	2,15328	1,46452	3,44533	1,55135
		201	2,1641	1,46641	3,46263	1,552
		202	2,17492	1,4693	3,47995	1,55265
		203	2,18573	1,47218	3,49727	1,55294
		204	2,19655	1,47506	3,51457	1,55259
		205	2,20739	1,47794	3,53189	1,55224
		206	2,2182	1,47825	3,54919	1,5519
		207	2,22902	1,47853	3,56651	1,55155
		208	2,23984	1,47882	3,58383	1,54987
		209	2,25066	1,4791	3,60114	1,5477
		210	2,26148	1,47762	3,61845	1,54554
		211	2,2723	1,47514	3,63577	1,54338
		212	2,28312	1,47266	3,65308	1,54159
		213	2,29395	1,47018	3,67039	1,54245
		214	2,30477	1,46786	3,68771	1,5433
		215	2,31559	1,46585	3,70502	1,54415
		216	2,3264	1,46384	3,72234	1,54501
		217	2,33722	1,46182	3,73964	1,54571
		218	2,34804	1,45981	3,75696	1,54625
		219	2,35886	1,46002	3,77428	1,54679
		220	2,36968	1,46109	3,79158	1,54733
		221	2,38051	1,46216	3,8089	1,54787
		222	2,39133	1,46324	3,82622	1,54473
		223	2,40215	1,46418	3,84352	1,54111
		224	2,41297	1,46399	3,86084	1,53749
		225	2,42379	1,46381	3,87816	1,53386
		226	2,4346	1,46362	3,89546	1,53203
		227	2,44542	1,46343	3,91278	1,53537
		228	2,45626	1,46424	3,93008	1,53872
		229	2,46708	1,46611	3,9474	1,54207
		230	2,47789	1,46799	3,96472	1,54541
		231	2,48871	1,46987	3,98202	1,54504
		232	2,49953	1,47175	3,99934	1,54259
		233	2,51035	1,47226	4,01666	1,54015
		234	2,52117	1,47256	4,03397	1,5377
		235	2,53199	1,47285	4,05128	1,53534
		236	2,54282	1,47314	4,0686	1,53792
		237	2,55364	1,47346	4,08591	1,54049
		238	2,56446	1,47385	4,10323	1,54307
		239	2,57528	1,47425	4,12053	1,54565
		240	2,58609	1,47465	4,13785	1,54642
		241	2,59691	1,47505	4,15517	1,54451
		242	2,60773	1,47433	4,17247	1,54259
		243	2,61856	1,47291	4,18979	1,54067
		244	2,62938	1,47148	4,20711	1,53875
		245	2,6402	1,47006	4,22441	1,53916
		246	2,65102	1,46864	4,24173	1,54025
		247	2,66184	1,46979	4,25905	1,54133
		248	2,67266	1,47097	4,27635	1,54242
		249	2,68348	1,47216	4,29367	1,54275
		250	2,69429	1,47334	4,31097	1,53914
		251	2,70513	1,47469	4,32829	1,53553
		252	2,71595	1,47634	4,34561	1,53192
		253	2,72676	1,47799	4,36291	1,5283
		254	2,73758	1,47965	4,38023	1,52827
		255	2,7484	1,4813	4,39755	1,53135
		256	2,75922	1,47992	4,41486	1,53443
		257	2,77004	1,47752	4,43217	1,53751
		258	2,78086	1,47512	4,44949	1,54059
		259	2,79169	1,47271	4,4668	1,54086
		260	2,80251	1,4709	4,48412	1,5409
		261	2,81333	1,47256	4,50142	1,54093
		262	2,82415	1,47421	4,51874	1,54097
		263	2,83496	1,47587	4,53606	1,54173
		264	2,84578	1,47753	4,55336	1,54427
		265	2,8566	1,4777	4,57068	1,54681
		266	2,86744	1,47653	4,588	1,54935
		267	2,87825	1,47536	4,6053	1,55189
		268	2,88907	1,47419	4,62262	1,54779
		269	2,89989	1,47302	4,63992	1,54056
		270	2,91071	1,47236	4,65724	1,53333
		271	2,92153	1,47176	4,67456	1,52611
		272	2,93235	1,47116	4,69186	1,51946
		273	2,94316	1,47056	4,70918	1,5233
		274	2,954	1,46974	4,7265	1,52714
		275	2,96482	1,46838	4,7438	1,53098
		276	2,97564	1,46701	4,76112	1,53481
		277	2,98645	1,46565	4,77844	1,53661
		278	2,99727	1,46428	4,79575	1,53581
		279	3,00809	1,46425	4,81306	1,535
		280	3,01891	1,46493	4,83037	1,53419
		281	3,02973	1,4656	4,84769	1,53339
		282	3,04056	1,46627	4,86501	1,53464
		283	3,05138	1,46688	4,88231	1,53637
		284	3,0622	1,466	4,89963	1,5381
		285	3,07302	1,46511	4,91695	1,53983
		286	3,08384	1,46423	4,93425	1,54077
		287	3,09465	1,46335	4,95157	1,5385
		288	3,10547	1,46269	4,96889	1,53623
		289	3,11631	1,46234	4,98619	1,53396
		290	3,12712	1,46199	5,00351	1,53169
		291	3,13794	1,46164	5,02081	1,52982
		292	3,14876	1,46129	5,03813	1,52825
		293	3,15958	1,46315	5,05545	1,52669
		294	3,1704	1,46558	5,07275	1,52512
		295	3,18122	1,46801	5,09007	1,52355
		296	3,19204	1,47044	5,10739	1,52384
		297	3,20287	1,47192	5,12469	1,52421
		298	3,21369	1,46881	5,14201	1,52458
		299	3,22451	1,46571	5,15933	1,52494
		300	3,23532	1,46261	5,17664	1,52656
		301	3,24614	1,4595	5,19395	1,53068
		302	3,25696	1,45763	5,21126	1,53481
		303	3,26778	1,45677	5,22858	1,53894
		304	3,27861	1,4559	5,2459	1,54307
		305	3,28943	1,45504	5,2632	1,54272
		306	3,30025	1,45418	5,28052	1,54059
		307	3,31107	1,45593	5,29784	1,53846
		308	3,32189	1,45788	5,31514	1,53634
		309	3,33271	1,45984	5,33246	1,53451
		310	3,34352	1,46179	5,34978	1,53579
		311	3,35434	1,46311	5,36708	1,53707
		312	3,36518	1,46302	5,3844	1,53835
		313	3,376	1,46293	5,4017	1,53963
		314	3,38681	1,46284	5,41902	1,54016
		315	3,39763	1,46275	5,43634	1,53985
		316	3,40845	1,46298	5,45364	1,53955
		317	3,41927	1,46337	5,47096	1,53925
		318	3,43009	1,46376	5,48828	1,53895
		319	3,44091	1,46415	5,50558	1,53725
		320	3,45174	1,46465	5,5229	1,53531
		321	3,46256	1,46669	5,54022	1,53336
		322	3,47338	1,46872	5,55753	1,53141
		323	3,4842	1,47076	5,57484	1,52981
		324	3,49501	1,4728	5,59215	1,52932
		325	3,50583	1,47232	5,60947	1,52883
		326	3,51665	1,46862	5,62679	1,52834
		327	3,52748	1,46493	5,64409	1,52785
		328	3,5383	1,46123	5,66141	1,52667
		329	3,54912	1,45754	5,67873	1,52504
		330	3,55994	1,45944	5,69603	1,52342
		331	3,57076	1,46259	5,71335	1,5218
		332	3,58158	1,46573	5,73067	1,52017
		333	3,5924	1,46887	5,74797	1,51887
		334	3,60321	1,47075	5,76529	1,51758
		335	3,61405	1,46813	5,78259	1,51628
		336	3,62487	1,46551	5,79991	1,51498
		337	3,63568	1,46289	5,81723	1,51465
		338	3,6465	1,46027	5,83453	1,51596
		339	3,65732	1,45934	5,85185	1,51728
		340	3,66814	1,45955	5,86917	1,5186
		341	3,67896	1,45977	5,88647	1,51991
		342	3,68979	1,45998	5,90379	1,52201
		343	3,70061	1,46019	5,9211	1,52437
		344	3,71143	1,46195	5,93842	1,52672
		345	3,72225	1,46375	5,95573	1,52908
		346	3,73307	1,46555	5,97304	1,53053
		347	3,74388	1,46735	5,99036	1,52566
		348	3,7547	1,4684	6,00767	1,5208
		349	3,76552	1,46805	6,02498	1,51594
		350	3,77636	1,46771	6,0423	1,51107
		351	3,78717	1,46736	6,05962	1,51045
		352	3,79799	1,46702	6,07692	1,51386
		353	3,80881	1,46646	6,09424	1,51728
		354	3,81963	1,46583	6,11154	1,52069
		355	3,83045	1,46519	6,12886	1,52411
		356	3,84127	1,46456	6,14618	1,52377
		357	3,85208	1,46375	6,16348	1,52295
		358	3,86292	1,46151	6,1808	1,52212
		359	3,87374	1,45927	6,19812	1,5213
		360	3,88456	1,45704	6,21542	1,52034
		361	3,89537	1,4548	6,23274	1,51902
		362	3,90619	1,45468	6,25006	1,5177
		363	3,91701	1,45679	6,26736	1,51638
		364	3,92783	1,45889	6,28468	1,51506
		365	3,93866	1,461	6,30199	1,51539
		366	3,94948	1,46311	6,31931	1,51662
		367	3,9603	1,46249	6,33662	1,51786
		368	3,97112	1,46144	6,35393	1,51909
		369	3,98194	1,4604	6,37125	1,52028
		370	3,99276	1,45935	6,38856	1,52011
		371	4,00357	1,45862	6,40587	1,51993
		372	4,01439	1,45889	6,42319	1,51976
		373	4,02523	1,45915	6,44051	1,51958
		374	4,03604	1,45941	6,45781	1,51891
		375	4,04686	1,45967	6,47513	1,51751
		376	4,05768	1,45905	6,49243	1,5161
		377	4,0685	1,45789	6,50975	1,51469
		378	4,07932	1,45674	6,52707	1,51329
		379	4,09014	1,45558	6,54437	1,51165
		380	4,10097	1,45442	6,56169	1,50996
		381	4,11179	1,45408	6,57901	1,50826
		382	4,12261	1,45373	6,59631	1,50656
		383	4,13343	1,45339	6,61363	1,50545
		384	4,14424	1,45305	6,63095	1,50737
		385	4,15506	1,45246	6,64825	1,50929
		386	4,16588	1,45149	6,66557	1,51121
		387	4,1767	1,45051	6,68288	1,51313
		388	4,18753	1,44954	6,7002	1,51458
		389	4,19835	1,44856	6,71751	1,51564
		390	4,20917	1,44847	6,73482	1,51669
		391	4,21999	1,44866	6,75214	1,51775
		392	4,23081	1,44885	6,76945	1,51881
		393	4,24163	1,44904	6,78676	1,51795
		394	4,25245	1,44974	6,80408	1,51693
		395	4,26326	1,45375	6,8214	1,51591
		396	4,2741	1,45777	6,8387	1,51489
		397	4,28492	1,46178	6,85602	1,51423
		398	4,29573	1,46579	6,87332	1,5144
		399	4,30655	1,46605	6,89064	1,51456
		400	4,31737	1,46273	6,90796	1,51473
		401	4,32819	1,45941	6,92526	1,51489
		402	4,33901	1,45609	6,94258	1,51374
		403	4,34984	1,45277	6,9599	1,51198
		404	4,36066	1,4527	6,9772	1,51022
		405	4,37148	1,45302	6,99452	1,50846
		406	4,3823	1,45333	7,01183	1,50686
		407	4,39312	1,45365	7,02914	1,50746
		408	4,40393	1,45388	7,04646	1,50806
		409	4,41475	1,45392	7,06377	1,50866
		410	4,42557	1,45396	7,08108	1,50926
		411	4,4364	1,454	7,0984	1,51002
		412	4,44722	1,45405	7,11571	1,51098
		413	4,45804	1,4515	7,13303	1,51194
		414	4,46886	1,44767	7,15034	1,5129
		415	4,47968	1,44384	7,16765	1,51386
		416	4,4905	1,44001	7,18497	1,5116
		417	4,50132	1,43669	7,20227	1,50867
		418	4,51215	1,44371	7,21959	1,50573
		419	4,52297	1,45072	7,23691	1,50279
		420	4,53379	1,45773	7,25421	1,50066
		421	4,54461	1,46475	7,27153	1,50178
		422	4,55542	1,46656	7,28885	1,5029
		423	4,56624	1,46132	7,30615	1,50402
		424	4,57706	1,45608	7,32347	1,50513
		425	4,58788	1,45084	7,34079	1,50621
		426	4,59871	1,44559	7,35809	1,50725
		427	4,60953	1,44642	7,37541	1,50829
		428	4,62035	1,44874	7,39272	1,50933
		429	4,63117	1,45107	7,41003	1,51038
		430	4,64199	1,45339	7,42735	1,50672
		431	4,65281	1,45506	7,44466	1,50286
		432	4,66362	1,4538	7,46197	1,499
		433	4,67444	1,45253	7,47929	1,49514
		434	4,68528	1,45126	7,4966	1,49369
		435	4,69609	1,44999	7,51392	1,49685
		436	4,70691	1,44886	7,53123	1,5
		437	4,71773	1,44784	7,54854	1,50316
		438	4,72855	1,44681	7,56586	1,50631
		439	4,73937	1,44579	7,58316	1,50658
		440	4,75019	1,44476	7,60048	1,50571
		441	4,76102	1,4462	7,6178	1,50484
		442	4,77184	1,4478	7,6351	1,50397
		443	4,78266	1,44941	7,65242	1,50317
		444	4,79348	1,45101	7,66974	1,50291
		445	4,80429	1,45212	7,68704	1,50265
		446	4,81511	1,45216	7,70436	1,5024
		447	4,82593	1,4522	7,72168	1,50214
		448	4,83675	1,45224	7,73898	1,5026
		449	4,84758	1,45228	7,7563	1,50386
		450	4,8584	1,45247	7,77361	1,50511
		451	4,86922	1,45273	7,79092	1,50637
		452	4,88004	1,45299	7,80824	1,50762
		453	4,89086	1,45325	7,82555	1,51067
		454	4,90168	1,45344	7,84286	1,51401
		455	4,91249	1,45268	7,86018	1,51734
		456	4,92333	1,45191	7,87749	1,52068
		457	4,93415	1,45115	7,89481	1,52193
		458	4,94497	1,45039	7,91212	1,51644
		459	4,95578	1,45044	7,92943	1,51095
		460	4,9666	1,4515	7,94675	1,50545
		461	4,97742	1,45256	7,96405	1,49996
		462	4,98824	1,45362	7,98137	1,49713
		463	4,99906	1,45468	7,99869	1,49592
		464	5,00989	1,45355	8,01599	1,49471
		465	5,02071	1,45198	8,03331	1,4935
		466	5,03153	1,4504	8,05063	1,49229
		467	5,04235	1,44882	8,06793	1,49292
		468	5,05317	1,44784	8,08525	1,49355
		469	5,06398	1,4492	8,10255	1,49419
		470	5,0748	1,45057	8,11987	1,49482
		471	5,08562	1,45193	8,13719	1,49559
		472	5,09645	1,45329	8,1545	1,49655
		473	5,10727	1,45407	8,17181	1,49752
		474	5,11809	1,45444	8,18913	1,49849
		475	5,12891	1,45481	8,20644	1,49945
		476	5,13973	1,45518	8,22375	1,50147
		477	5,15055	1,45555	8,24107	1,50382
		478	5,16137	1,45487	8,25838	1,50618
		479	5,1722	1,45417	8,2757	1,50853
		480	5,18302	1,45346	8,293	1,51035
		481	5,19384	1,45275	8,31032	1,50889
		482	5,20465	1,45251	8,32764	1,50743
		483	5,21547	1,4531	8,34494	1,50596
		484	5,22629	1,45368	8,36226	1,5045
		485	5,23711	1,45427	8,37958	1,50192
		486	5,24793	1,45485	8,39688	1,49828
		487	5,25876	1,45454	8,4142	1,49464
		488	5,26958	1,45392	8,43152	1,49099
		489	5,2804	1,4533	8,44882	1,48735
		490	5,29122	1,45267	8,46614	1,48858
		491	5,30204	1,45212	8,48344	1,49036
		492	5,31285	1,45208	8,50076	1,49213
		493	5,32367	1,45204	8,51808	1,49391
		494	5,33451	1,45201	8,53538	1,49511
		495	5,34533	1,45197	8,5527	1,49481
		496	5,35614	1,45248	8,57002	1,49451
		497	5,36696	1,45354	8,58733	1,4942
		498	5,37778	1,45461	8,60464	1,4939
		499	5,3886	1,45567	8,62196	1,49418
		500	5,39942	1,45674	8,63927	1,49477
		501	5,41024	1,45804	8,65659	1,49535
		502	5,42107	1,45937	8,67389	1,49594
		503	5,43189	1,4607	8,69121	1,49649
		504	5,44271	1,46203	8,70853	1,49626
		505	5,45353	1,46278	8,72583	1,49602
		506	5,46434	1,46184	8,74315	1,49578
		507	5,47516	1,4609	8,76047	1,49555
		508	5,48598	1,45996	8,77777	1,49601
		509	5,4968	1,45901	8,79509	1,49743
		510	5,50763	1,45602	8,81241	1,49886
		511	5,51845	1,45184	8,82971	1,50029
		512	5,52927	1,44765	8,84703	1,50172
		513	5,54009	1,44347	8,86433	1,49992
		514	5,55091	1,43935	8,88165	1,49727
		515	5,56173	1,44267	8,89897	1,49461
		516	5,57254	1,44599	8,91627	1,49196
		517	5,58338	1,44932	8,93359	1,49008
		518	5,5942	1,45264	8,95091	1,49178
		519	5,60501	1,45344	8,96822	1,49348
		520	5,61583	1,45028	8,98553	1,49517
		521	5,62665	1,44711	9,00285	1,49688
		522	5,63747	1,44395	9,02016	1,49696
		523	5,64829	1,44078	9,03748	1,49574
		524	5,65911	1,44345	9,05478	1,49451
		525	5,66994	1,44793	9,0721	1,49328
		526	5,68076	1,45241	9,08942	1,49205
		527	5,69158	1,45689	9,10672	1,49078
		528	5,7024	1,46021	9,12404	1,48951
		529	5,71321	1,45664	9,14136	1,48823
		530	5,72403	1,45306	9,15866	1,48696
		531	5,73485	1,44949	9,17598	1,48658
		532	5,74569	1,44591	9,1933	1,48823
		533	5,7565	1,44564	9,2106	1,48987
		534	5,76732	1,4484	9,22792	1,49152
		535	5,77814	1,45117	9,24522	1,49316
		536	5,78896	1,45394	9,26254	1,49504
		537	5,79978	1,45671	9,27986	1,49701
		538	5,8106	1,45448	9,29716	1,49898
		539	5,82141	1,45168	9,31448	1,50095
		540	5,83225	1,44888	9,3318	1,50258
		541	5,84307	1,44609	9,34911	1,49951
		542	5,85389	1,44494	9,36642	1,49645
		543	5,8647	1,44803	9,38373	1,49338
		544	5,87552	1,45113	9,40105	1,49032
		545	5,88634	1,45423	9,41837	1,48757
		546	5,89716	1,45732	9,43567	1,48519
		547	5,90798	1,45684	9,45299	1,48282
		548	5,91881	1,4545	9,47031	1,48044
		549	5,92963	1,45216	9,48761	1,47807
		550	5,94045	1,44981	9,50493	1,47891
		551	5,95127	1,44753	9,52225	1,48042
		552	5,96209	1,44642	9,53955	1,48193
		553	5,9729	1,44532	9,55687	1,48344
		554	5,98372	1,44421	9,57417	1,48471
		555	5,99456	1,4431	9,59149	1,48507
		556	6,00537	1,44253	9,60881	1,48543
		557	6,01619	1,44267	9,62611	1,48579
		558	6,02701	1,44281	9,64343	1,48615
		559	6,03783	1,44295	9,66075	1,48655
		560	6,04865	1,44309	9,67805	1,487
		561	6,05947	1,44274	9,69537	1,48744
		562	6,07029	1,44228	9,71269	1,48788
		563	6,08112	1,44182	9,73	1,48832
		564	6,09194	1,44136	9,74731	1,49062
		565	6,10276	1,44118	9,76462	1,49296
		566	6,11357	1,44219	9,78194	1,49531
		567	6,12439	1,44319	9,79926	1,49765
		568	6,13521	1,44419	9,81656	1,49851
		569	6,14603	1,4452	9,83388	1,49657
		570	6,15686	1,44531	9,8512	1,49463
		571	6,16768	1,44476	9,8685	1,49268
		572	6,1785	1,4442	9,88582	1,49074
		573	6,18932	1,44364	9,90314	1,49086
		574	6,20014	1,44308	9,92044	1,49172
		575	6,21096	1,44457	9,93776	1,49259
		576	6,22177	1,44618	9,95506	1,49346
		577	6,23259	1,44778	9,97238	1,49416
		578	6,24343	1,44939	9,9897	1,49341
		579	6,25425	1,44993	10,007	1,49266
		580	6,26506	1,44827	10,02432	1,49191
		581	6,27588	1,44661	10,04164	1,49116
		582	6,2867	1,44495	10,05894	1,48953
		583	6,29752	1,4433	10,07626	1,48699
		584	6,30834	1,44503	10,09358	1,48445
		585	6,31916	1,44821	10,11089	1,4819
		586	6,32999	1,45138	10,1282	1,47936
		587	6,34081	1,45456	10,14551	1,47986
		588	6,35163	1,45744	10,16283	1,48083
		589	6,36245	1,45705	10,18015	1,4818
		590	6,37326	1,45666	10,19745	1,48277
		591	6,38408	1,45628	10,21477	1,48371
		592	6,3949	1,45589	10,23209	1,48454
		593	6,40573	1,45408	10,24939	1,48537
		594	6,41655	1,4506	10,26671	1,4862
		595	6,42737	1,44712	10,28403	1,48703
		596	6,43819	1,44364	10,30133	1,48661
		597	6,44901	1,44016	10,31865	1,48544
		598	6,45983	1,43961	10,33595	1,48428
		599	6,47065	1,43963	10,35327	1,48311
		600	6,48146	1,43964	10,37059	1,48194
		601	6,4923	1,43966	10,38789	1,48082
		602	6,50312	1,44011	10,40521	1,4797
		603	6,51393	1,44217	10,42253	1,47858
		604	6,52475	1,44423	10,43983	1,47747
		605	6,53557	1,44629	10,45715	1,47681
		606	6,54639	1,44835	10,47446	1,4769
		607	6,55721	1,44884	10,49178	1,47699
		608	6,56804	1,44825	10,50909	1,47708
		609	6,57886	1,44766	10,5264	1,47716
		610	6,58968	1,44708	10,54372	1,47616
		611	6,6005	1,44649	10,56103	1,47484
		612	6,61132	1,44577	10,57834	1,47351
		613	6,62213	1,44506	10,59566	1,47218
		614	6,63295	1,44434	10,61298	1,47138
		615	6,64377	1,44362	10,63028	1,47379
		616	6,65461	1,44316	10,6476	1,4762
		617	6,66542	1,44318	10,6649	1,47861
		618	6,67624	1,4432	10,68222	1,48102
		619	6,68706	1,44321	10,69954	1,48225
		620	6,69788	1,44323	10,71684	1,48241
		621	6,7087	1,44402	10,73416	1,48259
		622	6,71952	1,44511	10,75148	1,48275
		623	6,73034	1,44619	10,76878	1,48292
		624	6,74117	1,44728	10,7861	1,48177
		625	6,75199	1,4482	10,80342	1,48048
		626	6,76281	1,448	10,82072	1,47919
		627	6,77362	1,4478	10,83804	1,4779
		628	6,78444	1,4476	10,85535	1,47644
		629	6,79526	1,4474	10,87267	1,47453
		630	6,80608	1,44715	10,88998	1,47262
		631	6,81691	1,44686	10,90729	1,47072
		632	6,82773	1,44657	10,92461	1,46881
		633	6,83855	1,44627	10,94192	1,4691
		634	6,84937	1,44598	10,95923	1,47052
		635	6,86019	1,44556	10,97655	1,47195
		636	6,87101	1,44512	10,99387	1,47337
		637	6,88182	1,44468	11,01117	1,4748
		638	6,89264	1,44425	11,02849	1,47644
		639	6,90348	1,44415	11,04579	1,47807
		640	6,91429	1,44501	11,06311	1,47971
		641	6,92511	1,44587	11,08043	1,48134
		642	6,93593	1,44673	11,09773	1,48239
		643	6,94675	1,4476	11,11505	1,48264
		644	6,95757	1,44775	11,13237	1,48289
		645	6,96839	1,4475	11,14967	1,48313
		646	6,97922	1,44726	11,16699	1,48338
		647	6,99004	1,44701	11,18431	1,48211
		648	7,00086	1,44674	11,20161	1,48047
		649	7,01168	1,4451	11,21893	1,47883
		650	7,0225	1,44345	11,23624	1,47719
		651	7,03331	1,44181	11,25356	1,47631
		652	7,04413	1,44017	11,27087	1,47892
		653	7,05495	1,43998	11,28818	1,48153
		654	7,06578	1,44201	11,3055	1,48414
		655	7,0766	1,44403	11,32281	1,48674
		656	7,08742	1,44605	11,34012	1,48741
		657	7,09824	1,44807	11,35744	1,48657
		658	7,10906	1,44737	11,37476	1,48573
		659	7,11988	1,44588	11,39206	1,4849
		660	7,1307	1,4444	11,40938	1,48406
		661	7,14151	1,44291	11,42668	1,48194
		662	7,15235	1,44155	11,444	1,47973
		663	7,16317	1,44089	11,46132	1,47752
		664	7,17398	1,44023	11,47862	1,47531
		665	7,1848	1,43957	11,49594	1,47293
		666	7,19562	1,43891	11,51326	1,4702
		667	7,20644	1,43867	11,53056	1,46746
		668	7,21726	1,43881	11,54788	1,46472
		669	7,22809	1,43894	11,5652	1,46198
		670	7,23891	1,43908	11,5825	1,46373
		671	7,24973	1,43921	11,59982	1,4674
		672	7,26055	1,43869	11,61713	1,47108
		673	7,27137	1,43809	11,63444	1,47476
		674	7,28218	1,4375	11,65176	1,47806
		675	7,293	1,43691	11,66907	1,47711
		676	7,30382	1,43701	11,68639	1,47616
		677	7,31466	1,43882	11,7037	1,47521
		678	7,32547	1,44064	11,72101	1,47426
		679	7,33629	1,44245	11,73833	1,47448
		680	7,34711	1,44426	11,75563	1,47612
		681	7,35793	1,44422	11,77295	1,47775
		682	7,36875	1,44325	11,79027	1,47938
		683	7,37957	1,44228	11,80757	1,481
		684	7,3904	1,44131	11,82489	1,48073
		685	7,40122	1,44036	11,84221	1,48011
		686	7,41204	1,43981	11,85951	1,47949
		687	7,42286	1,43925	11,87683	1,47887
		688	7,43367	1,43869	11,89415	1,47807
		689	7,44449	1,43814	11,91145	1,47664
		690	7,45531	1,43868	11,92877	1,47521
		691	7,46613	1,44073	11,94608	1,47378
		692	7,47696	1,44278	11,96339	1,47235
		693	7,48778	1,44483	11,98071	1,47119
		694	7,4986	1,44688	11,99802	1,4702
		695	7,50942	1,44621	12,01533	1,46921
		696	7,52024	1,44486	12,03265	1,46822
		697	7,53106	1,44351	12,04996	1,46724
		698	7,54187	1,44215	12,06728	1,46754
		699	7,55269	1,44137	12,08459	1,46788
		700	7,56353	1,44287	12,1019	1,46822
		701	7,57434	1,44438	12,11922	1,46856
		702	7,58516	1,44588	12,13652	1,46833
		703	7,59598	1,44738	12,15384	1,46711
		704	7,6068	1,44633	12,17116	1,46589
		705	7,61762	1,44341	12,18846	1,46466
		706	7,62844	1,44049	12,20578	1,46344
		707	7,63927	1,43757	12,2231	1,46426
		708	7,65009	1,43465	12,2404	1,46581
		709	7,66091	1,43574	12,25772	1,46737
		710	7,67173	1,43702	12,27504	1,46893
		711	7,68254	1,43829	12,29234	1,47035
		712	7,69336	1,43956	12,30966	1,4708
		713	7,70418	1,43993	12,32697	1,47125
		714	7,715	1,43849	12,34428	1,47169
		715	7,72583	1,43705	12,3616	1,47214
		716	7,73665	1,43562	12,37891	1,47114
		717	7,74747	1,43418	12,39622	1,46864
		718	7,75829	1,43679	12,41354	1,46614
		719	7,76911	1,44103	12,43085	1,46364
		720	7,77993	1,44527	12,44817	1,46115
		721	7,79074	1,4495	12,46548	1,46114
		722	7,80158	1,45315	12,48279	1,46147
		723	7,8124	1,45074	12,50011	1,4618
		724	7,82322	1,44833	12,51741	1,46213
		725	7,83403	1,44593	12,53473	1,46204
		726	7,84485	1,44352	12,55205	1,4607
		727	7,85567	1,44165	12,56935	1,45936
		728	7,86649	1,44038	12,58667	1,45802
		729	7,87731	1,43912	12,60399	1,45668
		730	7,88814	1,43786	12,62129	1,45685
		731	7,89896	1,43659	12,63861	1,45787
		732	7,90978	1,43995	12,65593	1,45888
		733	7,9206	1,44415	12,67323	1,4599
		734	7,93142	1,44836	12,69055	1,4609
		735	7,94223	1,45256	12,70785	1,46015
		736	7,95305	1,45499	12,72517	1,4594
		737	7,96387	1,45125	12,74249	1,45865
		738	7,9747	1,44752	12,7598	1,45789
		739	7,98552	1,44378	12,77711	1,45721
		740	7,99634	1,44005	12,79443	1,45664
		741	8,00716	1,43778	12,81174	1,45606
		742	8,01798	1,4365	12,82906	1,45549
		743	8,0288	1,43521	12,84636	1,45491
		744	8,03962	1,43393	12,86368	1,45444
		745	8,05045	1,43264	12,881	1,45401
		746	8,06127	1,43248	12,8983	1,45357
		747	8,07209	1,43234	12,91562	1,45313
		748	8,0829	1,43221	12,93294	1,45344
		749	8,09372	1,43207	12,95024	1,45774
		750	8,10454	1,43254	12,96756	1,46205
		751	8,11536	1,43408	12,98488	1,46636
		752	8,12618	1,43562	13,00218	1,47068
		753	8,13701	1,43716	13,0195	1,4724
		754	8,14783	1,43869	13,0368	1,47183
		755	8,15865	1,43909	13,05412	1,47126
		756	8,16947	1,43908	13,07144	1,4707
		757	8,18029	1,43907	13,08874	1,47013
		758	8,1911	1,43907	13,10606	1,46962
		759	8,20192	1,43934	13,12338	1,46911
		760	8,21276	1,44182	13,14069	1,4686
		761	8,22358	1,4443	13,158	1,46809
		762	8,23439	1,44677	13,17532	1,46675
		763	8,24521	1,44925	13,19263	1,46335
		764	8,25603	1,44951	13,20995	1,45995
		765	8,26685	1,44751	13,22725	1,45656
		766	8,27767	1,44551	13,24457	1,45316
		767	8,28849	1,44351	13,26189	1,45398
		768	8,29932	1,4415	13,27919	1,45682
		769	8,31014	1,4413	13,29651	1,45967
		770	8,32096	1,44136	13,31383	1,46252
		771	8,33178	1,44142	13,33113	1,46514
		772	8,34259	1,44148	13,34845	1,46336
		773	8,35341	1,44143	13,36577	1,46157
		774	8,36423	1,44108	13,38307	1,45978
		775	8,37505	1,44073	13,40039	1,45799
		776	8,38588	1,44038	13,41769	1,45731
		777	8,3967	1,44003	13,43501	1,45809
		778	8,40752	1,43958	13,45233	1,45886
		779	8,41834	1,43909	13,46963	1,45964
		780	8,42916	1,4386	13,48695	1,46041
		781	8,43998	1,4381	13,50427	1,46238
		782	8,45079	1,43763	13,52158	1,46464
		783	8,46163	1,43792	13,53889	1,4669
		784	8,47245	1,43821	13,55621	1,46917
		785	8,48326	1,4385	13,57352	1,47046
		786	8,49408	1,43879	13,59084	1,46774
		787	8,5049	1,4383	13,60814	1,46501
		788	8,51572	1,43667	13,62546	1,46229
		789	8,52654	1,43503	13,64278	1,45956
		790	8,53736	1,4334	13,66008	1,45708
		791	8,54819	1,43177	13,6774	1,45477
		792	8,55901	1,43193	13,69472	1,45247
		793	8,56983	1,43259	13,71202	1,45016
		794	8,58065	1,43324	13,72934	1,44786
		795	8,59146	1,4339	13,74666	1,44957
		796	8,60228	1,43419	13,76396	1,45149
		797	8,6131	1,43252	13,78128	1,4534
		798	8,62392	1,43085	13,79858	1,45531
		799	8,63475	1,42918	13,8159	1,45587
		800	8,64557	1,42751	13,83322	1,45365
		801	8,65639	1,42768	13,85052	1,45142
		802	8,66721	1,42944	13,86784	1,44919
		803	8,67803	1,4312	13,88516	1,44697
		804	8,68885	1,43296	13,90247	1,44655
		805	8,69966	1,43471	13,91978	1,44686
		806	8,7105	1,43529	13,93709	1,44717
		807	8,72132	1,43576	13,95441	1,44749
		808	8,73214	1,43624	13,97173	1,44781
		809	8,74295	1,43671	13,98903	1,44819
		810	8,75377	1,43753	14,00635	1,44858
		811	8,76459	1,43917	14,02367	1,44897
		812	8,77541	1,4408	14,04097	1,44936
		813	8,78623	1,44244	14,05829	1,44965
		814	8,79706	1,44408	14,07561	1,44983
		815	8,80788	1,44455	14,09291	1,45002
		816	8,8187	1,44445	14,11023	1,4502
		817	8,82952	1,44436	14,12753	1,45039
		818	8,84034	1,44426	14,14485	1,45011
		819	8,85115	1,44412	14,16217	1,44974
		820	8,86197	1,44321	14,17947	1,44937
		821	8,87281	1,44229	14,19679	1,449
		822	8,88362	1,44138	14,21411	1,4488
		823	8,89444	1,44047	14,23141	1,44918
		824	8,90526	1,43951	14,24873	1,44955
		825	8,91608	1,43847	14,26605	1,44993
		826	8,9269	1,43744	14,28336	1,4503
		827	8,93772	1,43641	14,30067	1,44989
		828	8,94854	1,43538	14,31798	1,44895
		829	8,95937	1,43493	14,3353	1,44801
		830	8,97019	1,43462	14,35262	1,44708
		831	8,98101	1,4343	14,36992	1,44614
		832	8,99182	1,43399	14,38724	1,44389
		833	9,00264	1,43377	14,40456	1,44164
		834	9,01346	1,43397	14,42186	1,43938
		835	9,02428	1,43417	14,43918	1,43712
		836	9,0351	1,43436	14,4565	1,43552
		837	9,04593	1,43456	14,4738	1,43507
		838	9,05675	1,43534	14,49112	1,43462
		839	9,06757	1,43655	14,50842	1,43417
		840	9,07839	1,43776	14,52574	1,43371
		841	9,08921	1,43897	14,54306	1,43677
		842	9,10002	1,44019	14,56036	1,44099
		843	9,11084	1,43662	14,57768	1,44521
		844	9,12168	1,43278	14,595	1,44944
		845	9,1325	1,42893	14,6123	1,45268
		846	9,14331	1,42509	14,62962	1,44884
		847	9,15413	1,42295	14,64694	1,44499
		848	9,16495	1,42409	14,66425	1,44115
		849	9,17577	1,42522	14,68156	1,4373
		850	9,18659	1,42634	14,69887	1,43673
		851	9,19741	1,42747	14,71619	1,43933
		852	9,20824	1,42803	14,73351	1,44192
		853	9,21906	1,42835	14,75081	1,44452
		854	9,22988	1,42868	14,76813	1,44712
		855	9,2407	1,42901	14,78545	1,44766
		856	9,25151	1,42935	14,80275	1,44793
		857	9,26233	1,42977	14,82007	1,4482
		858	9,27315	1,43019	14,83739	1,44846
		859	9,28398	1,43061	14,85469	1,44792
		860	9,2948	1,43103	14,87201	1,44519
		861	9,30562	1,43149	14,88931	1,44245
		862	9,31644	1,43202	14,90663	1,43971
		863	9,32726	1,43254	14,92395	1,43698
		864	9,33808	1,43306	14,94125	1,43629
		865	9,3489	1,43358	14,95857	1,43675
		866	9,35971	1,43552	14,97589	1,43721
		867	9,37055	1,43769	14,99319	1,43767
		868	9,38137	1,43986	15,01051	1,43809
		869	9,39219	1,44203	15,02783	1,43689
		870	9,403	1,44291	15,04514	1,43568
		871	9,41382	1,43954	15,06245	1,43447
		872	9,42464	1,43616	15,07976	1,43327
		873	9,43546	1,43279	15,09708	1,43305
		874	9,44628	1,42942	15,11439	1,43433
		875	9,45711	1,42822	15,1317	1,43561
		876	9,46793	1,42842	15,14902	1,43689
		877	9,47875	1,42862	15,16634	1,43816
		878	9,48957	1,42882	15,18364	1,43983
		879	9,50039	1,42901	15,20096	1,4416
		880	9,5112	1,43036	15,21826	1,44338
		881	9,52202	1,43173	15,23558	1,44516
		882	9,53286	1,43309	15,2529	1,44596
		883	9,54367	1,43446	15,2702	1,44159
		884	9,55449	1,43507	15,28752	1,43722
		885	9,56531	1,4344	15,30484	1,43285
		886	9,57613	1,43373	15,32214	1,42848
		887	9,58695	1,43306	15,33946	1,4287
		888	9,59777	1,43238	15,35678	1,43277
		889	9,60859	1,43259	15,37408	1,43685
		890	9,61942	1,4331	15,3914	1,44092
		891	9,63024	1,43361	15,40871	1,445
		892	9,64106	1,43411	15,42603	1,4422
		893	9,65187	1,43438	15,44334	1,43878
		894	9,66269	1,43294	15,46065	1,43536
		895	9,67351	1,4315	15,47797	1,43195
		896	9,68433	1,43006	15,49528	1,42925
		897	9,69516	1,42862	15,5126	1,42822
		898	9,70598	1,42881	15,52991	1,4272
		899	9,7168	1,43059	15,54723	1,42617
		900	9,72762	1,43238	15,56453	1,42514
		901	9,73844	1,43417	15,58185	1,42666
		902	9,74926	1,43595	15,59917	1,4294
		903	9,76007	1,43436	15,61647	1,43214
		904	9,77089	1,43231	15,63379	1,43488
		905	9,78173	1,43026	15,65111	1,43743
		906	9,79255	1,42822	15,66841	1,43716
		907	9,80336	1,42657	15,68573	1,43689
		908	9,81418	1,42605	15,70305	1,43662
		909	9,825	1,42553	15,72035	1,43635
		910	9,83582	1,42502	15,73767	1,43563
		911	9,84664	1,4245	15,75497	1,43433
		912	9,85746	1,42564	15,77229	1,43303
		913	9,86829	1,42772	15,78961	1,43173
		914	9,87911	1,4298	15,80692	1,43042
		915	9,88993	1,43188	15,82423	1,43208
		916	9,90075	1,43391	15,84155	1,43437
		917	9,91156	1,4331	15,85886	1,43666
		918	9,92238	1,43229	15,87617	1,43895
		919	9,9332	1,43148	15,89349	1,44041
		920	9,94403	1,43067	15,9108	1,43846
		921	9,95485	1,42958	15,92812	1,43651
		922	9,96567	1,4281	15,94542	1,43457
		923	9,97649	1,42662	15,96274	1,43262
		924	9,98731	1,42514	15,98006	1,43128
		925	9,99813	1,42366	15,99736	1,43039
		926	10,00895	1,42589	16,01468	1,42949
		927	10,01976	1,42909	16,032	1,4286
		928	10,0306	1,43229	16,0493	1,4277
		929	10,04142	1,43549	16,06662	1,42738
		930	10,05223	1,43764	16,08392	1,42708
		931	10,06305	1,4347	16,10124	1,42679
		932	10,07387	1,43175	16,11856	1,42649
		933	10,08469	1,42881	16,13586	1,42666
		934	10,09551	1,42587	16,15318	1,42776
		935	10,10634	1,42597	16,1705	1,42885
		936	10,11716	1,42856	16,1878	1,42994
		937	10,12798	1,43114	16,20512	1,43104
		938	10,1388	1,43373	16,22244	1,43094
		939	10,14962	1,43632	16,23975	1,43037
		940	10,16043	1,43482	16,25706	1,4298
		941	10,17125	1,43299	16,27437	1,42923
		942	10,18207	1,43116	16,29169	1,42846
		943	10,19291	1,42934	16,30901	1,42586
		944	10,20372	1,42826	16,32631	1,42327
		945	10,21454	1,42888	16,34363	1,42068
		946	10,22536	1,42951	16,36095	1,41809
		947	10,23618	1,43013	16,37825	1,4175
		948	10,247	1,43076	16,39557	1,41913
		949	10,25782	1,42955	16,41289	1,42075
		950	10,26863	1,4275	16,43019	1,42238
		951	10,27947	1,42544	16,44751	1,424
		952	10,29029	1,42339	16,46481	1,42373
		953	10,30111	1,42184	16,48213	1,42315
		954	10,31192	1,42797	16,49945	1,42257
		955	10,32274	1,4341	16,51675	1,42199
		956	10,33356	1,44023	16,53407	1,42219
		957	10,34438	1,44636	16,55139	1,42496
		958	10,35521	1,44743	16,56869	1,42772
		959	10,36603	1,44209	16,58601	1,43049
		960	10,37685	1,43675	16,60333	1,43326
		961	10,38767	1,43141	16,62064	1,43311
		962	10,39849	1,42606	16,63795	1,43117
		963	10,40931	1,42594	16,65526	1,42923
		964	10,42012	1,42697	16,67258	1,42728
		965	10,43094	1,42799	16,6899	1,42534
		966	10,44178	1,42902	16,7072	1,42352
		967	10,45259	1,42993	16,72452	1,42171
		968	10,46341	1,43041	16,74184	1,41989
		969	10,47423	1,43088	16,75914	1,41808
		970	10,48505	1,43135	16,77646	1,41812
		971	10,49587	1,43183	16,79378	1,42122
		972	10,50669	1,43222	16,81108	1,42432
		973	10,51752	1,43255	16,8284	1,42743
		974	10,52834	1,43289	16,8457	1,43053
		975	10,53916	1,43322	16,86302	1,4307
		976	10,54998	1,43355	16,88034	1,42989
		977	10,56079	1,43307	16,89764	1,42908
		978	10,57161	1,43255	16,91496	1,42827
		979	10,58243	1,43202	16,93228	1,42781
		980	10,59325	1,4315	16,94958	1,42958
		981	10,60408	1,43232	16,9669	1,43135
		982	10,6149	1,43585	16,98422	1,43313
		983	10,62572	1,43937	17,00153	1,4349
		984	10,63654	1,44289	17,01884	1,43431
		985	10,64736	1,44642	17,03615	1,43145
		986	10,65818	1,44475	17,05347	1,42859
		987	10,66899	1,44095	17,07079	1,42573
		988	10,67981	1,43714	17,08809	1,42287
		989	10,69065	1,43334	17,10541	1,42356
		990	10,70147	1,43023	17,12273	1,42466
		991	10,71228	1,43378	17,14003	1,42576
		992	10,7231	1,43732	17,15735	1,42686
		993	10,73392	1,44086	17,17465	1,42805
		994	10,74474	1,4444	17,19197	1,42948
		995	10,75556	1,44479	17,20929	1,4309
		996	10,76639	1,44187	17,22659	1,43233
		997	10,77721	1,43894	17,24391	1,43376
		998	10,78803	1,43602	17,26123	1,43219
		999	10,79885	1,43309	17,27853	1,42904
		1000	10,80967	1,43224	17,29585	1,4259
		1001	10,82048	1,43171	17,31317	1,42275
		1002	10,8313	1,43118	17,33047	1,41993
		1003	10,84212	1,43065	17,34779	1,42822
		1004	10,85295	1,43049	17,3651	1,4365
		1005	10,86377	1,43148	17,38242	1,44479
		1006	10,87459	1,43247	17,39973	1,45308
		1007	10,88541	1,43346	17,41704	1,45617
		1008	10,89623	1,43445	17,43436	1,45189
		1009	10,90705	1,43437	17,45168	1,44761
		1010	10,91787	1,43364	17,46898	1,44333
		1011	10,9287	1,4329	17,4863	1,43904
		1012	10,93952	1,43216	17,50362	1,43722
		1013	10,95034	1,43142	17,52092	1,43606
		1014	10,96115	1,43015	17,53824	1,4349
		1015	10,97197	1,42887	17,55554	1,43374
		1016	10,98279	1,4276	17,57286	1,43266
		1017	10,99361	1,42632	17,59018	1,43191
		1018	11,00443	1,42576	17,60748	1,43117
		1019	11,01526	1,42638	17,6248	1,43042
		1020	11,02608	1,427	17,64212	1,42968
		1021	11,0369	1,42763	17,65942	1,42918
		1022	11,04772	1,42825	17,67674	1,42887
		1023	11,05854	1,43025	17,69406	1,42857
		1024	11,06935	1,4327	17,71136	1,42826
		1025	11,08017	1,43515	17,72868	1,42796
		1026	11,09099	1,4376	17,74599	1,42843
		1027	11,10183	1,43897	17,76331	1,42895
		1028	11,11264	1,43344	17,78062	1,42947
		1029	11,12346	1,42792	17,79793	1,43
		1030	11,13428	1,42239	17,81525	1,42989
		1031	11,1451	1,41686	17,83257	1,42838
		1032	11,15592	1,4169	17,84987	1,42687
		1033	11,16674	1,42223	17,86719	1,42536
		1034	11,17757	1,42755	17,88451	1,42385
		1035	11,18839	1,43288	17,90181	1,42785
		1036	11,19921	1,4382	17,91913	1,43431
		1037	11,21003	1,43662	17,93643	1,44076
		1038	11,22084	1,43419	17,95375	1,44721
		1039	11,23166	1,43176	17,97107	1,45299
		1040	11,24248	1,42933	17,98837	1,44912
		1041	11,2533	1,42837	18,00569	1,44525
		1042	11,26413	1,43141	18,02301	1,44138
		1043	11,27495	1,43445	18,04031	1,43751
		1044	11,28577	1,43749	18,05763	1,4362
		1045	11,29659	1,44052	18,07495	1,438
		1046	11,30741	1,43978	18,09225	1,43981
		1047	11,31823	1,43696	18,10957	1,44161
		1048	11,32904	1,43414	18,12688	1,44342
		1049	11,33988	1,43132	18,1442	1,44284
		1050	11,3507	1,42855	18,16151	1,44175
		1051	11,36151	1,42779	18,17882	1,44066
		1052	11,37233	1,42703	18,19614	1,43958
		1053	11,38315	1,42627	18,21345	1,43837
		1054	11,39397	1,4255	18,23076	1,43672
		1055	11,40479	1,42529	18,24808	1,43507
		1056	11,41561	1,42587	18,26538	1,43342
		1057	11,42644	1,42646	18,2827	1,43177
		1058	11,43726	1,42704	18,30002	1,43178
		1059	11,44808	1,42763	18,31732	1,43299
		1060	11,4589	1,42618	18,33464	1,43419
		1061	11,46971	1,42416	18,35196	1,43539
		1062	11,48053	1,42213	18,36926	1,43659
		1063	11,49135	1,42011	18,38658	1,43522
		1064	11,50217	1,41906	18,4039	1,43377
		1065	11,513	1,42267	18,4212	1,43232
		1066	11,52382	1,42627	18,43852	1,43087
		1067	11,53464	1,42988	18,45583	1,43007
		1068	11,54546	1,43349	18,47314	1,43055
		1069	11,55628	1,43417	18,49046	1,43101
		1070	11,5671	1,43253	18,50777	1,43149
		1071	11,57791	1,43089	18,52509	1,43195
		1072	11,58875	1,42926	18,5424	1,43212
		1073	11,59957	1,42762	18,55971	1,43217
		1074	11,61039	1,42716	18,57703	1,43223
		1075	11,6212	1,42679	18,59434	1,43228
		1076	11,63202	1,42641	18,61165	1,43244
		1077	11,64284	1,42603	18,62897	1,43352
		1078	11,65366	1,42618	18,64627	1,4346
		1079	11,66448	1,42747	18,66359	1,43568
		1080	11,67531	1,42877	18,68091	1,43676
		1081	11,68613	1,43006	18,69821	1,43608
		1082	11,69695	1,43136	18,71553	1,43353
		1083	11,70777	1,4321	18,73285	1,43099
		1084	11,71859	1,43258	18,75015	1,42846
		1085	11,7294	1,43307	18,76747	1,42592
		1086	11,74022	1,43355	18,78479	1,42606
		1087	11,75106	1,43375	18,80209	1,42664
		1088	11,76187	1,43018	18,81941	1,42722
		1089	11,77269	1,4266	18,83672	1,4278
		1090	11,78351	1,42302	18,85403	1,42826
		1091	11,79433	1,41944	18,87135	1,42838
		1092	11,80515	1,41782	18,88866	1,4285
		1093	11,81597	1,41856	18,90598	1,42862
		1094	11,82679	1,4193	18,92329	1,42874
		1095	11,83762	1,42005	18,9406	1,42655
		1096	11,84844	1,42079	18,95792	1,42293
		1097	11,85926	1,42224	18,97523	1,41931
		1098	11,87008	1,42383	18,99254	1,4157
		1099	11,88089	1,42542	19,00986	1,41212
		1100	11,89171	1,42701	19,02716	1,41444
		1101	11,90253	1,42834	19,04448	1,41677
		1102	11,91335	1,42866	19,0618	1,4191
		1103	11,92418	1,42899	19,0791	1,42143
		1104	11,935	1,42931	19,09642	1,42381
		1105	11,94582	1,42963	19,11374	1,42628
		1106	11,95664	1,43013	19,13104	1,42875
		1107	11,96746	1,43076	19,14836	1,43122
		1108	11,97828	1,43138	19,16568	1,43369
		1109	11,98909	1,43201	19,18298	1,43604
		1110	11,99993	1,43263	19,2003	1,43834
		1111	12,01075	1,42978	19,21761	1,44065
		1112	12,02156	1,42679	19,23492	1,44295
		1113	12,03238	1,4238	19,25224	1,44504
		1114	12,0432	1,42081	19,26955	1,44577
		1115	12,05402	1,41881	19,28686	1,4465
		1116	12,06484	1,41871	19,30418	1,44723
		1117	12,07566	1,41861	19,32149	1,44796
		1118	12,08649	1,41852	19,33881	1,44644
		1119	12,09731	1,41842	19,35612	1,44288
		1120	12,10813	1,41993	19,37343	1,43932
		1121	12,11895	1,42206	19,39075	1,43575
		1122	12,12976	1,42419	19,40805	1,43219
		1123	12,14058	1,42632	19,42537	1,43167
		1124	12,1514	1,42827	19,44269	1,4315
		1125	12,16224	1,42856	19,45999	1,43133
		1126	12,17305	1,42885	19,47731	1,43117
		1127	12,18387	1,42914	19,49463	1,43083
		1128	12,19469	1,42943	19,51193	1,43006
		1129	12,20551	1,42829	19,52925	1,4293
		1130	12,21633	1,42557	19,54655	1,42853
		1131	12,22715	1,42285	19,56387	1,42777
		1132	12,23796	1,42013	19,58119	1,42866
		1133	12,2488	1,41741	19,5985	1,43041
		1134	12,25962	1,41941	19,61581	1,43217
		1135	12,27044	1,42223	19,63313	1,43392
		1136	12,28125	1,42505	19,65044	1,43592
		1137	12,29207	1,42787	19,66775	1,4435
		1138	12,30289	1,42982	19,68507	1,45108
		1139	12,31371	1,42919	19,70238	1,45866
		1140	12,32453	1,42855	19,7197	1,46624
		1141	12,33536	1,42792	19,737	1,47468
		1142	12,34618	1,42728	19,75432	1,48435
		1143	12,357	1,42733	19,77164	1,49402
		1144	12,36782	1,42778	19,78894	1,50369
		1145	12,37864	1,42823	19,80626	1,51336
		1146	12,38945	1,42868	19,82358	1,53764
		1147	12,40027	1,42912	19,84088	1,56551
		1148	12,41111	1,42819	19,8582	1,59339
		1149	12,42192	1,42725	19,87552	1,62128
		1150	12,43274	1,42632	19,89282	1,65374
		1151	12,44356	1,42538	19,91014	1,70792
		1152	12,45438	1,42514	19,92744	1,76206
		1153	12,4652	1,42599	19,94476	1,81624
		1154	12,47602	1,42685	19,96208	1,87042
		1155	12,48684	1,42771	19,97939	1,94272
		1156	12,49767	1,42856	19,9967	2,02932
		1157	12,50849	1,42687	20,01402	2,11591
		1158	12,51931	1,42438	20,03133	2,20243
		1159	12,53012	1,42189	20,04864	2,28903
		1160	12,54094	1,4194	20,06596	2,41404
		1161	12,55176	1,41747	20,08327	2,54158
		1162	12,56258	1,41881	20,10059	2,66924
		1163	12,57341	1,42015	20,11789	2,79678
		1164	12,58423	1,42148	20,13521	2,93133
		1165	12,59505	1,42282	20,15253	3,08055
		1166	12,60587	1,4248	20,16983	3,22963
		1167	12,61669	1,42737	20,18715	3,37885
		1168	12,62751	1,42994	20,20447	3,52807
		1169	12,63832	1,43251	20,22177	3,65171
		1170	12,64914	1,43508	20,23909	3,76423
		1171	12,65998	1,43219	20,25641	3,87674
		1172	12,6708	1,4287	20,27371	3,98916
		1173	12,68161	1,42522	20,29103	4,09672
		1174	12,69243	1,42173	20,30833	4,14734
		1175	12,70325	1,41987	20,32565	4,19801
		1176	12,71407	1,42228	20,34297	4,24867
		1177	12,72489	1,42469	20,36028	4,2993
		1178	12,73571	1,4271	20,37759	4,3276
		1179	12,74654	1,42951	20,39491	4,32889
		1180	12,75736	1,43052	20,41222	4,33017
		1181	12,76818	1,43079	20,42953	4,33146
		1182	12,779	1,43106	20,44685	4,33275
		1183	12,78981	1,43134	20,46416	4,29508
		1184	12,80063	1,43158	20,48148	4,24993
		1185	12,81145	1,43092	20,49878	4,20482
		1186	12,82228	1,43027	20,5161	4,15967
		1187	12,8331	1,42962	20,53342	4,10631
		1188	12,84392	1,42897	20,55072	4,02257
		1189	12,85474	1,42873	20,56804	3,93877
		1190	12,86556	1,42906	20,58536	3,85496
		1191	12,87638	1,42939	20,60266	3,77123
		1192	12,8872	1,42973	20,61998	3,68681
		1193	12,89801	1,43006	20,63728	3,60204
		1194	12,90885	1,43086	20,6546	3,5172
		1195	12,91967	1,43178	20,67192	3,43235
		1196	12,93048	1,4327	20,68922	3,34758
		1197	12,9413	1,43362	20,70654	3,27275
		1198	12,95212	1,43406	20,72386	3,19824
		1199	12,96294	1,43215	20,74116	3,12379
		1200	12,97376	1,43023	20,75848	3,04928
		1201	12,98459	1,42832	20,7758	2,9805
		1202	12,99541	1,4264	20,79311	2,92201
		1203	13,00623	1,42466	20,81042	2,86346
		1204	13,01705	1,42307	20,82773	2,80497
		1205	13,02787	1,42148	20,84505	2,74643
		1206	13,03868	1,41989	20,86237	2,68841
		1207	13,0495	1,4183	20,87967	2,63064
		1208	13,06032	1,42	20,89699	2,57282
		1209	13,07116	1,42196	20,91431	2,51499
		1210	13,08197	1,42393	20,93161	2,45927
		1211	13,09279	1,42589	20,94893	2,41914
		1212	13,10361	1,42693	20,96625	2,37901
		1213	13,11443	1,42603	20,98355	2,33892
		1214	13,12525	1,42513	21,00087	2,29879
		1215	13,13607	1,42422	21,01817	2,26043
		1216	13,14688	1,42332	21,03549	2,22383
		1217	13,15772	1,42242	21,05281	2,18724
		1218	13,16854	1,42152	21,07011	2,15068
		1219	13,17936	1,42062	21,08743	2,11409
		1220	13,19017	1,41972	21,10475	2,0905
		1221	13,20099	1,41906	21,12205	2,06877
		1222	13,21181	1,4212	21,13937	2,04703
		1223	13,22263	1,42333	21,15669	2,02528
		1224	13,23346	1,42546	21,174	2,00239
		1225	13,24428	1,42759	21,19131	1,97593
		1226	13,2551	1,42878	21,20862	1,94949
		1227	13,26592	1,42886	21,22594	1,92303
		1228	13,27674	1,42894	21,24326	1,89658
		1229	13,28756	1,42901	21,26056	1,87648
		1230	13,29837	1,42909	21,27788	1,86002
		1231	13,30919	1,42997	21,2952	1,84356
		1232	13,32003	1,431	21,3125	1,82711
		1233	13,33084	1,43203	21,32982	1,81067
		1234	13,34166	1,43305	21,34714	1,79748
		1235	13,35248	1,4338	21,36444	1,7843
		1236	13,3633	1,43353	21,38176	1,77111
		1237	13,37412	1,43326	21,39906	1,75792
		1238	13,38494	1,43298	21,41638	1,74544
		1239	13,39577	1,43271	21,4337	1,73405
		1240	13,40659	1,43253	21,451	1,72267
		1241	13,41741	1,4324	21,46832	1,71129
		1242	13,42823	1,43227	21,48564	1,6999
		1243	13,43904	1,43214	21,50294	1,69092
		1244	13,44986	1,43201	21,52026	1,68266
		1245	13,46068	1,42933	21,53758	1,67441
		1246	13,4715	1,42657	21,55489	1,66616
		1247	13,48233	1,42382	21,5722	1,65781
		1248	13,49315	1,42106	21,58951	1,64898
		1249	13,50397	1,41943	21,60683	1,64014
		1250	13,51479	1,4199	21,62415	1,6313
		1251	13,52561	1,42037	21,64145	1,62247
		1252	13,53643	1,42085	21,65877	1,61687
		1253	13,54724	1,42132	21,67609	1,61419
		1254	13,55806	1,4216	21,69339	1,61151
		1255	13,5689	1,42182	21,71071	1,60883
		1256	13,57972	1,42204	21,72803	1,60615
		1257	13,59053	1,42225	21,74533	1,60247
		1258	13,60135	1,42207	21,76265	1,59868
		1259	13,61217	1,4185	21,77995	1,5949
		1260	13,62299	1,41494	21,79727	1,59111
		1261	13,63381	1,41138	21,81459	1,58677
		1262	13,64464	1,40782	21,83189	1,58105
		1263	13,65546	1,40765	21,84921	1,57533
		1264	13,66628	1,41109	21,86653	1,5696
		1265	13,6771	1,41454	21,88383	1,56388
		1266	13,68792	1,41798	21,90115	1,55971
		1267	13,69873	1,42143	21,91846	1,55631
		1268	13,70955	1,41992	21,93578	1,5529
		1269	13,72037	1,41764	21,95309	1,54949
		1270	13,7312	1,41535	21,9704	1,5462
		1271	13,74202	1,41307	21,98772	1,54554
		1272	13,75284	1,41215	22,00504	1,54488
		1273	13,76366	1,41553	22,02234	1,54422
		1274	13,77448	1,41892	22,03966	1,54355
		1275	13,7853	1,4223	22,05698	1,54171
		1276	13,79612	1,42568	22,07428	1,5383
		1277	13,80695	1,42622	22,0916	1,5349
		1278	13,81777	1,42502	22,1089	1,53149
		1279	13,82859	1,42382	22,12622	1,52809
		1280	13,8394	1,42262	22,14354	1,52467
		1281	13,85022	1,42141	22,16084	1,52125
		1282	13,86104	1,4214	22,17816	1,51782
		1283	13,87186	1,42139	22,19548	1,5144
		1284	13,88268	1,42137	22,21278	1,51127
		1285	13,89351	1,42136	22,2301	1,50937
		1286	13,90433	1,42236	22,24742	1,50747
		1287	13,91515	1,42489	22,26472	1,50557
		1288	13,92597	1,42743	22,28204	1,50367
		1289	13,93679	1,42996	22,29935	1,50325
		1290	13,9476	1,4325	22,31667	1,504
		1291	13,95842	1,43187	22,33398	1,50474
		1292	13,96924	1,43032	22,35129	1,50548
		1293	13,98008	1,42876	22,36861	1,50622
		1294	13,99089	1,42721	22,38593	1,50329
		1295	14,00171	1,42616	22,40323	1,50016
		1296	14,01253	1,42792	22,42055	1,49703
		1297	14,02335	1,42968	22,43787	1,4939
		1298	14,03417	1,43145	22,45517	1,49147
		1299	14,04499	1,43321	22,47249	1,4905
		1300	14,05582	1,43427	22,48979	1,48953
		1301	14,06664	1,43472	22,50711	1,48856
		1302	14,07746	1,43518	22,52443	1,48759
		1303	14,08828	1,43563	22,54173	1,48624
		1304	14,09909	1,43608	22,55905	1,48473
		1305	14,10991	1,43463	22,57637	1,48322
		1306	14,12073	1,43299	22,59367	1,48171
		1307	14,13155	1,43135	22,61099	1,48028
		1308	14,14238	1,42971	22,62831	1,47975
		1309	14,1532	1,42845	22,64561	1,47922
		1310	14,16402	1,42814	22,66293	1,47869
		1311	14,17484	1,42783	22,68024	1,47816
		1312	14,18566	1,42752	22,69756	1,47863
		1313	14,19648	1,42721	22,71487	1,48025
		1314	14,20729	1,42736	22,73218	1,48187
		1315	14,21813	1,42774	22,7495	1,48349
		1316	14,22895	1,42811	22,76681	1,48511
		1317	14,23976	1,42849	22,78412	1,48273
		1318	14,25058	1,42881	22,80144	1,47959
		1319	14,2614	1,42783	22,81876	1,47646
		1320	14,27222	1,42686	22,83606	1,47332
		1321	14,28304	1,42588	22,85338	1,47033
		1322	14,29386	1,42491	22,87068	1,46786
		1323	14,30469	1,42422	22,888	1,46538
		1324	14,31551	1,42391	22,90532	1,4629
		1325	14,32633	1,4236	22,92262	1,46043
		1326	14,33715	1,42329	22,93994	1,45984
		1327	14,34797	1,42298	22,95726	1,46052
		1328	14,35878	1,42744	22,97456	1,4612
		1329	14,3696	1,43309	22,99188	1,46188
		1330	14,38042	1,43875	23,00919	1,46257
		1331	14,39125	1,4444	23,0265	1,46079
		1332	14,40207	1,4493	23,04382	1,45897
		1333	14,41289	1,4507	23,06113	1,45716
		1334	14,42371	1,4521	23,07845	1,45535
		1335	14,43453	1,4535	23,09576	1,45316
		1336	14,44535	1,4549	23,11307	1,45032
		1337	14,45617	1,45508	23,13039	1,44747
		1338	14,467	1,45431	23,1477	1,44463
		1339	14,47782	1,45354	23,16501	1,44179
		1340	14,48864	1,45276	23,18233	1,44317
		1341	14,49945	1,45199	23,19963	1,44601
		1342	14,51027	1,45461	23,21695	1,44884
		1343	14,52109	1,45747	23,23427	1,45168
		1344	14,53191	1,46033	23,25157	1,45413
		1345	14,54273	1,46319	23,26889	1,45371
		1346	14,55356	1,46571	23,28621	1,4533
		1347	14,56438	1,46747	23,30351	1,45289
		1348	14,5752	1,46923	23,32083	1,45247
		1349	14,58602	1,47099	23,33815	1,45188
		1350	14,59684	1,47275	23,35545	1,45111
		1351	14,60765	1,47342	23,37277	1,45035
		1352	14,61847	1,4736	23,39008	1,44958
		1353	14,62929	1,47378	23,40739	1,44881
		1354	14,64013	1,47395	23,42471	1,44512
		1355	14,65094	1,474	23,44202	1,44102
		1356	14,66176	1,47224	23,45934	1,43692
		1357	14,67258	1,47049	23,47665	1,43281
		1358	14,6834	1,46873	23,49396	1,43098
		1359	14,69422	1,46697	23,51128	1,4355
		1360	14,70504	1,46615	23,52859	1,44001
		1361	14,71587	1,46639	23,5459	1,44452
		1362	14,72669	1,46663	23,56322	1,44904
		1363	14,73751	1,46687	23,58052	1,44967
		1364	14,74833	1,46711	23,59784	1,44809
		1365	14,75914	1,46556	23,61516	1,44652
		1366	14,76996	1,46368	23,63246	1,44494
		1367	14,78078	1,4618	23,64978	1,44337
		1368	14,7916	1,45992	23,6671	1,44239
		1369	14,80243	1,45801	23,6844	1,44142
		1370	14,81325	1,45599	23,70172	1,44044
		1371	14,82407	1,45396	23,71904	1,43946
		1372	14,83489	1,45194	23,73634	1,44006
		1373	14,84571	1,44992	23,75366	1,44308
		1374	14,85653	1,44826	23,77097	1,4461
		1375	14,86734	1,44684	23,78828	1,44912
		1376	14,87818	1,44542	23,8056	1,45214
		1377	14,889	1,444	23,82291	1,44846
		1378	14,89981	1,44258	23,84022	1,44291
		1379	14,91063	1,44386	23,85754	1,43736
		1380	14,92145	1,4452	23,87485	1,43181
		1381	14,93227	1,44653	23,89217	1,42685
		1382	14,94309	1,44786	23,90948	1,4251
		1383	14,95391	1,44843	23,92679	1,42335
		1384	14,96474	1,44763	23,94411	1,4216
		1385	14,97556	1,44683	23,96141	1,41985
		1386	14,98638	1,44603	23,97873	1,41441
		1387	14,9972	1,44523	23,99605	1,40586
		1388	15,00801	1,44413	24,01335	1,39731
		1389	15,01883	1,44293	24,03067	1,38875
		1390	15,02965	1,44173	24,04799	1,3802
		1391	15,04047	1,44053	24,06529	1,38113
		1392	15,0513	1,43929	24,08261	1,38294
		1393	15,06212	1,43772	24,09991	1,38476
		1394	15,07294	1,43615	24,11723	1,38658
		1395	15,08376	1,43458	24,13455	1,38835
		1396	15,09458	1,43301	24,15186	1,39003
		1397	15,1054	1,43377	24,16917	1,3917
		1398	15,11621	1,43691	24,18649	1,39337
		1399	15,12705	1,44005	24,2038	1,39505
		1400	15,13787	1,44319	24,22111	1,39482
		1401	15,14869	1,44633	24,23843	1,39367
		1402	15,1595	1,44621	24,25574	1,39251
		1403	15,17032	1,44561	24,27306	1,39136
		1404	15,18114	1,44502	24,29036	1,39048
		1405	15,19196	1,44442	24,30768	1,3941
		1406	15,20278	1,44407	24,325	1,39771
		1407	15,21361	1,44447	24,3423	1,40132
		1408	15,22443	1,44488	24,35962	1,40493
		1409	15,23525	1,44528	24,37694	1,4081
		1410	15,24607	1,44568	24,39424	1,41069
		1411	15,25689	1,44847	24,41156	1,41327
		1412	15,2677	1,45268	24,42888	1,41586
		1413	15,27852	1,4569	24,44618	1,41844
		1414	15,28936	1,46111	24,4635	1,42071
		1415	15,30017	1,46526	24,4808	1,42289
		1416	15,31099	1,46044	24,49812	1,42508
		1417	15,32181	1,45562	24,51544	1,42727
		1418	15,33263	1,4508	24,53275	1,42923
		1419	15,34345	1,44598	24,55006	1,43019
		1420	15,35427	1,44347	24,56738	1,43116
		1421	15,36509	1,44469	24,58469	1,43213
		1422	15,37592	1,4459	24,602	1,43309
		1423	15,38674	1,44712	24,61932	1,43433
		1424	15,39756	1,44833	24,63663	1,43576
		1425	15,40837	1,44799	24,65395	1,43719
		1426	15,41919	1,44716	24,67125	1,43862
		1427	15,43001	1,44633	24,68857	1,44006
		1428	15,44083	1,44551	24,70589	1,44166
		1429	15,45165	1,44484	24,72319	1,44327
		1430	15,46248	1,44519	24,74051	1,44489
		1431	15,4733	1,44553	24,75783	1,4465
		1432	15,48412	1,44587	24,77513	1,44712
		1433	15,49494	1,44622	24,79245	1,44579
		1434	15,50576	1,44616	24,80977	1,44446
		1435	15,51659	1,44575	24,82707	1,44313
		1436	15,52741	1,44535	24,84439	1,4418
		1437	15,53823	1,44494	24,86169	1,44114
		1438	15,54905	1,44454	24,87901	1,44076
		1439	15,55986	1,44616	24,89633	1,44037
		1440	15,57068	1,44797	24,91364	1,43999
		1441	15,5815	1,44977	24,93095	1,43909
		1442	15,59232	1,45158	24,94827	1,4334
		1443	15,60315	1,45313	24,96558	1,42772
		1444	15,61397	1,45409	24,98289	1,42203
		1445	15,62479	1,45505	25,00021	1,41634
		1446	15,63561	1,45601	25,01752	1,41469
		1447	15,64643	1,45697	25,03484	1,41762
		1448	15,65725	1,45567	25,05214	1,42055
		1449	15,66806	1,45328	25,06946	1,42348
		1450	15,6789	1,45088	25,08678	1,42641
		1451	15,68972	1,44848	25,10408	1,42341
		1452	15,70053	1,44631	25,1214	1,41941
		1453	15,71135	1,44814	25,13872	1,4154
		1454	15,72217	1,44997	25,15602	1,4114
		1455	15,73299	1,45181	25,17334	1,40909
		1456	15,74381	1,45364	25,19066	1,4126
		1457	15,75463	1,45505	25,20796	1,4161
		1458	15,76546	1,45592	25,22528	1,41961
		1459	15,77628	1,45679	25,24258	1,42311
		1460	15,7871	1,45765	25,2599	1,42458
		1461	15,79792	1,45852	25,27722	1,42475
		1462	15,80873	1,45931	25,29452	1,42493
		1463	15,81955	1,46008	25,31184	1,42511
		1464	15,83037	1,46086	25,32916	1,42529
		1465	15,84119	1,46163	25,34647	1,42547
		1466	15,85202	1,46274	25,36378	1,42564
		1467	15,86284	1,46527	25,38109	1,42582
		1468	15,87366	1,4678	25,39841	1,426
		1469	15,88448	1,47033	25,41573	1,42375
		1470	15,8953	1,47286	25,43303	1,41744
		1471	15,90612	1,47481	25,45035	1,41111
		1472	15,91693	1,4763	25,46767	1,40479
		1473	15,92777	1,47779	25,48497	1,39847
		1474	15,93859	1,47929	25,50229	1,39656
		1475	15,94941	1,48078	25,51961	1,39617
		1476	15,96022	1,4795	25,53691	1,39577
		1477	15,97104	1,47806	25,55423	1,39537
		1478	15,98186	1,47662	25,57153	1,39508
		1479	15,99268	1,47517	25,58885	1,39551
		1480	16,0035	1,47352	25,60617	1,39593
		1481	16,01433	1,47144	25,62347	1,39635
		1482	16,02515	1,46936	25,64079	1,39677
		1483	16,03597	1,46727	25,65811	1,39698
		1484	16,04679	1,46519	25,67541	1,39696
		1485	16,05761	1,46619	25,69273	1,39695
		1486	16,06842	1,46851	25,71005	1,39694
		1487	16,07924	1,47083	25,72736	1,39693
		1488	16,09008	1,47315	25,74467	1,39954
		1489	16,10089	1,47547	25,76198	1,40246
		1490	16,11171	1,47789	25,7793	1,40538
		1491	16,12253	1,48031	25,79662	1,40831
		1492	16,13335	1,48273	25,81392	1,41068
		1493	16,14417	1,48515	25,83124	1,41152
		1494	16,15499	1,48505	25,84856	1,41236
		1495	16,16581	1,48193	25,86586	1,4132
		1496	16,17664	1,4788	25,88318	1,41404
		1497	16,18746	1,47568	25,9005	1,41415
		1498	16,19828	1,47256	25,9178	1,41388
		1499	16,20909	1,47435	25,93512	1,41361
		1500	16,21991	1,47711	25,95242	1,41334
		1501	16,23073	1,47988	25,96974	1,41298
		1502	16,24155	1,48264	25,98706	1,40881
		1503	16,25237	1,48418	26,00436	1,40464
		1504	16,2632	1,48126	26,02168	1,40047
		1505	16,27402	1,47835	26,039	1,3963
		1506	16,28484	1,47543	26,0563	1,3935
		1507	16,29566	1,47251	26,07362	1,39268
		1508	16,30648	1,47178	26,09094	1,39185
		1509	16,31729	1,47241	26,10825	1,39103
		1510	16,32811	1,47304	26,12556	1,3902
		1511	16,33895	1,47367	26,14287	1,39048
		1512	16,34977	1,4743	26,16019	1,39106
		1513	16,36058	1,47404	26,17751	1,39165
		1514	16,3714	1,47376	26,19481	1,39223
		1515	16,38222	1,47349	26,21213	1,39304
		1516	16,39304	1,47322	26,22945	1,39491
		1517	16,40386	1,47319	26,24675	1,39679
		1518	16,41468	1,47359	26,26407	1,39867
		1519	16,42551	1,47399	26,28139	1,40054
		1520	16,43633	1,47439	26,29869	1,40135
		1521	16,44715	1,47479	26,31601	1,40126
		1522	16,45797	1,47471	26,33331	1,40117
		1523	16,46878	1,47446	26,35063	1,40107
		1524	16,4796	1,47421	26,36795	1,40098
		1525	16,49042	1,47396	26,38525	1,3974
		1526	16,50125	1,47425	26,40257	1,39355
		1527	16,51207	1,47824	26,41989	1,3897
		1528	16,52289	1,48224	26,43719	1,38585
		1529	16,53371	1,48623	26,45451	1,38387
		1530	16,54453	1,49022	26,47182	1,38624
		1531	16,55535	1,49286	26,48914	1,38862
		1532	16,56617	1,49414	26,50645	1,39099
		1533	16,57698	1,49542	26,52376	1,39336
		1534	16,58782	1,4967	26,54108	1,39327
		1535	16,59864	1,49799	26,5584	1,39204
		1536	16,60945	1,50154	26,5757	1,39083
		1537	16,62027	1,50539	26,59302	1,38961
		1538	16,63109	1,50924	26,61034	1,3885
		1539	16,64191	1,5131	26,62764	1,38911
		1540	16,65273	1,51572	26,64496	1,38972
		1541	16,66355	1,51483	26,66226	1,39033
		1542	16,67438	1,51393	26,67958	1,39094
		1543	16,6852	1,51303	26,6969	1,39082
		1544	16,69602	1,51214	26,7142	1,38978
		1545	16,70684	1,51268	26,73152	1,38874
		1546	16,71765	1,51406	26,74884	1,38769
		1547	16,72847	1,51543	26,76614	1,38665
		1548	16,73929	1,5168	26,78346	1,38677
		1549	16,75013	1,51821	26,80078	1,38714
		1550	16,76094	1,52166	26,81808	1,38751
		1551	16,77176	1,52511	26,8354	1,38787
		1552	16,78258	1,52856	26,85271	1,38839
		1553	16,7934	1,53201	26,87003	1,38949
		1554	16,80422	1,53538	26,88734	1,39059
		1555	16,81504	1,53863	26,90465	1,39169
		1556	16,82586	1,54187	26,92197	1,39279
		1557	16,83669	1,54512	26,93929	1,39402
		1558	16,84751	1,54837	26,95659	1,39535
		1559	16,85833	1,54991	26,97391	1,39668
		1560	16,86914	1,55094	26,99123	1,39801
		1561	16,87996	1,55198	27,00853	1,39933
		1562	16,89078	1,55302	27,02585	1,3967
		1563	16,9016	1,55354	27,04315	1,39392
		1564	16,91243	1,55113	27,06047	1,39114
		1565	16,92325	1,54872	27,07779	1,38836
		1566	16,93407	1,5463	27,09509	1,38657
		1567	16,94489	1,54389	27,11241	1,38668
		1568	16,95571	1,54581	27,12973	1,3868
		1569	16,96653	1,55159	27,14703	1,38692
		1570	16,97734	1,55738	27,16435	1,38703
		1571	16,98816	1,56317	27,18167	1,38795
		1572	16,999	1,56896	27,19897	1,38917
		1573	17,00982	1,56461	27,21629	1,39038
		1574	17,02063	1,5592	27,2336	1,3916
		1575	17,03145	1,55379	27,25092	1,39245
		1576	17,04227	1,54839	27,26823	1,38992
		1577	17,05309	1,54624	27,28554	1,3874
		1578	17,06391	1,55191	27,30286	1,38487
		1579	17,07473	1,55758	27,32017	1,38235
		1580	17,08556	1,56325	27,33748	1,38266
		1581	17,09638	1,56892	27,3548	1,38601
		1582	17,1072	1,56844	27,37212	1,38936
		1583	17,11802	1,56514	27,38942	1,3927
		1584	17,12883	1,56183	27,40674	1,39605
		1585	17,13965	1,55853	27,42404	1,39685
		1586	17,15047	1,55562	27,44136	1,39722
		1587	17,1613	1,55845	27,45868	1,39759
		1588	17,17212	1,56127	27,47598	1,39796
		1589	17,18294	1,5641	27,4933	1,39802
		1590	17,19376	1,56693	27,51062	1,39708
		1591	17,20458	1,56934	27,52792	1,39614
		1592	17,2154	1,57123	27,54524	1,39521
		1593	17,22622	1,57313	27,56255	1,39427
		1594	17,23703	1,57502	27,57986	1,39355
		1595	17,24787	1,57691	27,59718	1,39297
		1596	17,25869	1,57636	27,61449	1,39239
		1597	17,2695	1,57527	27,63181	1,3918
		1598	17,28032	1,57418	27,64912	1,39122
		1599	17,29114	1,57309	27,66643	1,38941
		1600	17,30196	1,57236	27,68375	1,3876
		1601	17,31278	1,57314	27,70106	1,38579
		1602	17,32361	1,57391	27,71837	1,38398
		1603	17,33443	1,57469	27,73569	1,38363
		1604	17,34525	1,57546	27,75299	1,3857
		1605	17,35607	1,57576	27,77031	1,38778
		1606	17,36689	1,5757	27,78763	1,38985
		1607	17,3777	1,57564	27,80493	1,39193
		1608	17,38852	1,57558	27,82225	1,39212
		1609	17,39934	1,57553	27,83957	1,39172
		1610	17,41018	1,5814	27,85687	1,39131
		1611	17,42099	1,58757	27,87419	1,39091
		1612	17,43181	1,59374	27,89151	1,39021
		1613	17,44263	1,59991	27,90881	1,3876
		1614	17,45345	1,60345	27,92613	1,38499
		1615	17,46427	1,60171	27,94344	1,38238
		1616	17,47509	1,59997	27,96075	1,37976
		1617	17,4859	1,59823	27,97807	1,38097
		1618	17,49674	1,59648	27,99538	1,38568
		1619	17,50756	1,60042	28,0127	1,3904
		1620	17,51838	1,60669	28,03001	1,39512
		1621	17,52919	1,61295	28,04732	1,39983
		1622	17,54001	1,61922	28,06464	1,39906
		1623	17,55083	1,62548	28,08195	1,39762
		1624	17,56165	1,63171	28,09926	1,39618
		1625	17,57248	1,63795	28,11658	1,39474
		1626	17,5833	1,64418	28,13388	1,39326
		1627	17,59412	1,65041	28,1512	1,39169
		1628	17,60494	1,65498	28,16852	1,39012
		1629	17,61576	1,65763	28,18582	1,38855
		1630	17,62658	1,66029	28,20314	1,38697
		1631	17,63739	1,66294	28,22046	1,38486
		1632	17,64821	1,66559	28,23776	1,38247
		1633	17,65905	1,66995	28,25508	1,38008
		1634	17,66986	1,67462	28,2724	1,37769
		1635	17,68068	1,67929	28,2897	1,37538
		1636	17,6915	1,68396	28,30702	1,37514
		1637	17,70232	1,68914	28,32433	1,37489
		1638	17,71314	1,6961	28,34164	1,37465
		1639	17,72396	1,70306	28,35896	1,3744
		1640	17,73478	1,71002	28,37627	1,37498
		1641	17,74561	1,71699	28,39358	1,37674
		1642	17,75643	1,72301	28,4109	1,3785
		1643	17,76725	1,72841	28,42821	1,38026
		1644	17,77806	1,7338	28,44553	1,38202
		1645	17,78888	1,7392	28,46284	1,38037
		1646	17,7997	1,7446	28,48015	1,37785
		1647	17,81052	1,75251	28,49747	1,37533
		1648	17,82135	1,76049	28,51477	1,37282
		1649	17,83217	1,76845	28,53209	1,37103
		1650	17,84299	1,77642	28,54941	1,37278
		1651	17,85381	1,783	28,56671	1,37453
		1652	17,86463	1,78727	28,58403	1,37627
		1653	17,87545	1,79153	28,60135	1,37802
		1654	17,88626	1,7958	28,61865	1,37917
		1655	17,89708	1,80007	28,63597	1,37983
		1656	17,90792	1,80461	28,65329	1,3805
		1657	17,91874	1,80922	28,67059	1,38116
		1658	17,92955	1,81384	28,68791	1,38182
		1659	17,94037	1,81846	28,70522	1,38242
		1660	17,95119	1,82322	28,72253	1,38301
		1661	17,96201	1,82888	28,73985	1,3836
		1662	17,97283	1,83453	28,75716	1,38419
		1663	17,98366	1,8402	28,77447	1,3838
		1664	17,99448	1,84586	28,79179	1,38129
		1665	18,0053	1,85028	28,8091	1,37879
		1666	18,01612	1,85352	28,82642	1,37629
		1667	18,02694	1,85676	28,84372	1,37378
		1668	18,03775	1,86	28,86104	1,37268
		1669	18,04857	1,86324	28,87836	1,37222
		1670	18,05939	1,86539	28,89566	1,37175
		1671	18,07022	1,8674	28,91298	1,37129
		1672	18,08104	1,86941	28,9303	1,37089
		1673	18,09186	1,87142	28,9476	1,37126
		1674	18,10268	1,87265	28,96492	1,37162
		1675	18,1135	1,87174	28,98224	1,37199
		1676	18,12432	1,87083	28,99954	1,37236
		1677	18,13514	1,86992	29,01686	1,37269
		1678	18,14595	1,86901	29,03416	1,37298
		1679	18,15679	1,87145	29,05148	1,37326
		1680	18,16761	1,8757	29,0688	1,37355
		1681	18,17842	1,87996	29,08611	1,37383
		1682	18,18924	1,88421	29,10342	1,37487
		1683	18,20006	1,88837	29,12074	1,37606
		1684	18,21088	1,88857	29,13805	1,37724
		1685	18,2217	1,88878	29,15536	1,37842
		1686	18,23253	1,88898	29,17268	1,37904
		1687	18,24335	1,88919	29,18999	1,3775
		1688	18,25417	1,89115	29,20731	1,37596
		1689	18,26499	1,89571	29,22461	1,37442
		1690	18,27581	1,90027	29,24193	1,37288
		1691	18,28662	1,90483	29,25925	1,37257
		1692	18,29744	1,90939	29,27655	1,3731
		1693	18,30826	1,90875	29,29387	1,37363
		1694	18,3191	1,90664	29,31119	1,37416
		1695	18,32991	1,90453	29,32849	1,37469
		1696	18,34073	1,90242	29,34581	1,37435
		1697	18,35155	1,90168	29,36313	1,37398
		1698	18,36237	1,90823	29,38043	1,3736
		1699	18,37319	1,91477	29,39775	1,37323
		1700	18,38401	1,92131	29,41505	1,37312
		1701	18,39484	1,92787	29,43237	1,3735
		1702	18,40566	1,93022	29,44969	1,37388
		1703	18,41648	1,92897	29,467	1,37426
		1704	18,4273	1,92772	29,48431	1,37463
		1705	18,43811	1,92647	29,50163	1,37435
		1706	18,44893	1,92522	29,51894	1,37381
		1707	18,45975	1,93046	29,53625	1,37327
		1708	18,47057	1,93631	29,55357	1,37272
		1709	18,4814	1,94218	29,57088	1,37235
		1710	18,49222	1,94804	29,5882	1,3733
		1711	18,50304	1,95252	29,6055	1,37424
		1712	18,51386	1,95368	29,62282	1,37518
		1713	18,52468	1,95484	29,64014	1,37613
		1714	18,5355	1,956	29,65744	1,37562
		1715	18,54631	1,95717	29,67476	1,37355
		1716	18,55713	1,95864	29,69208	1,37149
		1717	18,56797	1,96026	29,70938	1,36943
		1718	18,57878	1,96188	29,7267	1,36736
		1719	18,5896	1,9635	29,74402	1,36798
		1720	18,60042	1,96508	29,76132	1,36898
		1721	18,61124	1,96591	29,77864	1,36999
		1722	18,62206	1,96673	29,79594	1,37099
		1723	18,63288	1,96756	29,81326	1,37194
		1724	18,64371	1,96839	29,83058	1,37268
		1725	18,65453	1,96943	29,84788	1,37343
		1726	18,66535	1,97076	29,8652	1,37417
		1727	18,67617	1,97208	29,88252	1,37492
		1728	18,68698	1,9734	29,89983	1,37382
		1729	18,6978	1,97472	29,91714	1,37163
		1730	18,70862	1,97449	29,93445	1,36945
		1731	18,71944	1,97393	29,95177	1,36727
		1732	18,73027	1,97337	29,96909	1,3651
		1733	18,74109	1,97281	29,98639	1,36611
		1734	18,75191	1,9729	30,00371	1,36712
		1735	18,76273	1,97545	30,02103	1,36812
		1736	18,77355	1,978	30,03833	1,36914
		1737	18,78437	1,98056	30,05565	1,36892
		1738	18,79518	1,98311	30,07297	1,3668
		1739	18,80602	1,98565	30,09027	1,36468
		1740	18,81684	1,98816	30,10759	1,36255
		1741	18,82766	1,99068	30,12489	1,36043
		1742	18,83847	1,99319	30,14221	1,3634
		1743	18,84929	1,9957	30,15953	1,36796
		1744	18,86011	1,99315	30,17683	1,37251
		1745	18,87093	1,99039	30,19415	1,37707
		1746	18,88175	1,98763	30,21147	1,38086
		1747	18,89258	1,98486	30,22877	1,38024
		1748	18,9034	1,98339	30,24609	1,37962
		1749	18,91422	1,98439	30,26341	1,379
		1750	18,92504	1,98538	30,28072	1,37838
		1751	18,93586	1,98638	30,29803	1,37812
		1752	18,94667	1,98738	30,31534	1,37818
		1753	18,95749	1,99102	30,33266	1,37825
		1754	18,96831	1,99568	30,34998	1,37831
		1755	18,97914	2,00035	30,36728	1,37838
		1756	18,98996	2,00501	30,3846	1,37888
		1757	19,00078	2,00923	30,40192	1,37943
		1758	19,0116	2,00928	30,41922	1,37998
		1759	19,02242	2,00933	30,43654	1,38052
		1760	19,03324	2,00939	30,45386	1,3801
		1761	19,04406	2,00944	30,47116	1,37718
		1762	19,05489	2,00812	30,48848	1,37426
		1763	19,06571	2,00528	30,50578	1,37134
		1764	19,07653	2,00245	30,5231	1,36842
		1765	19,08734	1,99961	30,54042	1,36861
		1766	19,09816	1,99678	30,55772	1,37033
		1767	19,10898	1,99708	30,57504	1,37206
		1768	19,1198	1,99793	30,59236	1,37378
		1769	19,13062	1,99878	30,60966	1,37535
		1770	19,14145	1,99963	30,62698	1,37296
		1771	19,15227	1,99996	30,6443	1,37057
		1772	19,16309	1,99853	30,66161	1,36819
		1773	19,17391	1,99711	30,67892	1,3658
		1774	19,18473	1,99569	30,69623	1,36559
		1775	19,19554	1,99426	30,71355	1,3683
		1776	19,20636	1,99819	30,73087	1,37101
		1777	19,2172	2,00557	30,74817	1,37372
		1778	19,22802	2,01294	30,76549	1,37644
		1779	19,23883	2,0203	30,78281	1,37664
		1780	19,24965	2,02767	30,80011	1,37621
		1781	19,26047	2,02382	30,81743	1,37578
		1782	19,27129	2,01981	30,83475	1,37535
		1783	19,28211	2,01581	30,85205	1,37453
		1784	19,29293	2,01181	30,86937	1,37197
		1785	19,30376	2,01007	30,88667	1,36941
		1786	19,31458	2,01224	30,90399	1,36684
		1787	19,3254	2,01442	30,92131	1,36428
		1788	19,33622	2,0166	30,93861	1,36358
		1789	19,34703	2,01877	30,95593	1,36435
		1790	19,35785	2,01788	30,97325	1,36512
		1791	19,36867	2,01595	30,99055	1,36589
		1792	19,37949	2,01402	31,00787	1,36666
		1793	19,39032	2,01208	31,02519	1,36432
		1794	19,40114	2,01101	31,0425	1,36181
		1795	19,41196	2,0161	31,05981	1,35929
		1796	19,42278	2,02118	31,07712	1,35677
		1797	19,4336	2,02627	31,09444	1,35506
		1798	19,44442	2,03135	31,11176	1,35511
		1799	19,45523	2,03551	31,12906	1,35516
		1800	19,46607	2,03883	31,14638	1,35521
		1801	19,47689	2,04214	31,1637	1,35526
		1802	19,48771	2,04544	31,181	1,35562
		1803	19,49852	2,04875	31,19832	1,35613
		1804	19,50934	2,05399	31,21562	1,35663
		1805	19,52016	2,05945	31,23294	1,35713
		1806	19,53098	2,06491	31,25026	1,35777
		1807	19,5418	2,07036	31,26756	1,36001
		1808	19,55263	2,07559	31,28488	1,36224
		1809	19,56345	2,08017	31,3022	1,36448
		1810	19,57427	2,08475	31,3195	1,36671
		1811	19,58509	2,08933	31,33682	1,368
		1812	19,59591	2,09391	31,35414	1,36818
		1813	19,60672	2,10061	31,37144	1,36837
		1814	19,61754	2,10842	31,38876	1,36856
		1815	19,62838	2,11625	31,40607	1,36874
		1816	19,63919	2,12406	31,42339	1,36743
		1817	19,65001	2,13231	31,4407	1,36583
		1818	19,66083	2,15325	31,45801	1,36422
		1819	19,67165	2,17419	31,47533	1,36262
		1820	19,68247	2,19514	31,49265	1,36163
		1821	19,69329	2,21608	31,50995	1,36279
		1822	19,70411	2,23891	31,52727	1,36396
		1823	19,71494	2,26447	31,54459	1,36512
		1824	19,72576	2,28999	31,56189	1,36629
		1825	19,73658	2,31551	31,57921	1,367
		1826	19,74739	2,34104	31,59651	1,36739
		1827	19,75821	2,38183	31,61383	1,36779
		1828	19,76903	2,42665	31,63115	1,36819
		1829	19,77985	2,47146	31,64845	1,36858
		1830	19,79067	2,51628	31,66577	1,36484
		1831	19,8015	2,56479	31,68309	1,36101
		1832	19,81232	2,63106	31,70039	1,35719
		1833	19,82314	2,69732	31,71771	1,35337
		1834	19,83396	2,76359	31,73503	1,35109
		1835	19,84478	2,82985	31,75233	1,35162
		1836	19,85559	2,91823	31,76965	1,35215
		1837	19,86641	3,02511	31,78696	1,35268
		1838	19,87725	3,13215	31,80428	1,3532
		1839	19,88807	3,23903	31,82159	1,3532
		1840	19,89888	3,34591	31,8389	1,353
		1841	19,9097	3,49385	31,85622	1,35281
		1842	19,92052	3,64512	31,87353	1,35261
		1843	19,93134	3,79638	31,89084	1,3526
		1844	19,94216	3,94764	31,90816	1,354
		1845	19,95298	4,12343	31,92548	1,35539
		1846	19,96381	4,35667	31,94278	1,35679
		1847	19,97463	4,58959	31,9601	1,35819
		1848	19,98545	4,8225	31,9774	1,35731
		1849	19,99627	5,05541	31,99472	1,35416
		1850	20,00708	5,32813	32,01204	1,35102
		1851	20,0179	5,61959	32,02934	1,34787
		1852	20,02872	5,91105	32,04666	1,34473
		1853	20,03955	6,20293	32,06398	1,3453
		1854	20,05037	6,50213	32,08128	1,34641
		1855	20,06119	6,91842	32,0986	1,34753
		1856	20,07201	7,33471	32,11592	1,34864
		1857	20,08283	7,751	32,13322	1,34945
		1858	20,09365	8,16729	32,15054	1,34939
		1859	20,10447	8,58438	32,16785	1,34933
		1860	20,11528	9,0025	32,18517	1,34927
		1861	20,12612	9,4212	32,20248	1,34921
		1862	20,13694	9,83932	32,21979	1,34851
		1863	20,14775	10,25743	32,23711	1,34743
		1864	20,15857	10,77068	32,25442	1,34635
		1865	20,16939	11,30529	32,27173	1,34528
		1866	20,18021	11,83989	32,28905	1,34424
		1867	20,19103	12,3745	32,30635	1,34512
		1868	20,20185	12,88703	32,32367	1,34601
		1869	20,21268	13,30883	32,34099	1,3469
		1870	20,2235	13,73003	32,35829	1,34779
		1871	20,23432	14,15124	32,37561	1,348
		1872	20,24514	14,57244	32,39293	1,34714
		1873	20,25595	15,00142	32,41023	1,34629
		1874	20,26677	15,43573	32,42755	1,34544
		1875	20,27759	15,87003	32,44487	1,34458
		1876	20,28843	16,30495	32,46217	1,34279
		1877	20,29924	16,73926	32,47949	1,34072
		1878	20,31006	16,97836	32,4968	1,33866
		1879	20,32088	17,21208	32,51411	1,33659
		1880	20,3317	17,44581	32,53143	1,33511
		1881	20,34252	17,67953	32,54874	1,3369
		1882	20,35334	17,88872	32,56606	1,33869
		1883	20,36415	18,05201	32,58337	1,34048
		1884	20,37499	18,21552	32,60068	1,34227
		1885	20,38581	18,37881	32,618	1,34459
		1886	20,39663	18,5421	32,63531	1,34736
		1887	20,40744	18,57862	32,65262	1,35013
		1888	20,41826	18,56773	32,66994	1,35291
		1889	20,42908	18,55684	32,68724	1,35568
		1890	20,4399	18,54595	32,70456	1,3547
		1891	20,45073	18,52303	32,72188	1,35335
		1892	20,46155	18,40009	32,73918	1,352
		1893	20,47237	18,27716	32,7565	1,35064
		1894	20,48319	18,15422	32,77382	1,34986
		1895	20,49401	18,03129	32,79112	1,35043
		1896	20,50483	17,88023	32,80844	1,351
		1897	20,51564	17,69917	32,82576	1,35158
		1898	20,52646	17,51811	32,84306	1,35215
		1899	20,5373	17,3368	32,86038	1,35233
		1900	20,54811	17,15574	32,87769	1,35233
		1901	20,55893	16,89011	32,895	1,35233
		1902	20,56975	16,61093	32,91232	1,35232
		1903	20,58057	16,33174	32,92963	1,35218
		1904	20,59139	16,05255	32,94694	1,34954
		1905	20,60221	15,78184	32,96426	1,34691
		1906	20,61303	15,53797	32,98157	1,34428
		1907	20,62386	15,29376	32,99889	1,34165
		1908	20,63468	15,0499	33,0162	1,34168
		1909	20,6455	14,80604	33,03351	1,34525
		1910	20,65631	14,52282	33,05083	1,34883
		1911	20,66713	14,21525	33,06813	1,3524
		1912	20,67795	13,90769	33,08545	1,35597
		1913	20,68877	13,60012	33,10277	1,35609
		1914	20,6996	13,29212	33,12007	1,35542
		1915	20,71042	13,06097	33,13739	1,35475
		1916	20,72124	12,83014	33,15471	1,35408
		1917	20,73206	12,59931	33,17201	1,35277
		1918	20,74288	12,36848	33,18933	1,34867
		1919	20,7537	12,11838	33,20665	1,34457
		1920	20,76451	11,8362	33,22395	1,34047
		1921	20,77533	11,55402	33,24127	1,33637
		1922	20,78617	11,27144	33,25858	1,33541
		1923	20,79699	10,98925	33,27589	1,3368
		1924	20,8078	10,77811	33,29321	1,33818
		1925	20,81862	10,59008	33,31052	1,33957
		1926	20,82944	10,40204	33,32783	1,34095
		1927	20,84026	10,21401	33,34515	1,34159
		1928	20,85108	10,02134	33,36246	1,34219
		1929	20,86191	9,79805	33,37978	1,34279
		1930	20,87273	9,57508	33,39708	1,34339
		1931	20,88355	9,3521	33,4144	1,34388
		1932	20,89437	9,12913	33,43172	1,34417
		1933	20,90519	8,93852	33,44902	1,34445
		1934	20,916	8,77894	33,46634	1,34473
		1935	20,92682	8,61936	33,48366	1,34501
		1936	20,93764	8,45978	33,50096	1,34539
		1937	20,94847	8,29997	33,51828	1,34579
		1938	20,95929	8,13687	33,5356	1,3462
		1939	20,97011	7,97332	33,5529	1,34661
		1940	20,98093	7,80977	33,57022	1,34681
		1941	20,99175	7,64623	33,58752	1,34501
		1942	21,00257	7,491	33,60484	1,34322
		1943	21,01339	7,35883	33,62216	1,34141
		1944	21,0242	7,22665	33,63947	1,33962
		1945	21,03504	7,0943	33,65678	1,34104
		1946	21,04586	6,96212	33,6741	1,34617
		1947	21,05667	6,83765	33,69141	1,3513
		1948	21,06749	6,71705	33,70872	1,35644
		1949	21,07831	6,59645	33,72604	1,36157
		1950	21,08913	6,47585	33,74335	1,3584
		1951	21,09995	6,35596	33,76067	1,35376
		1952	21,11078	6,25145	33,77797	1,34914
		1953	21,1216	6,14708	33,79529	1,3445
		1954	21,13242	6,04272	33,81261	1,34097
		1955	21,14324	5,93835	33,82991	1,34122
		1956	21,15406	5,83925	33,84723	1,34147
		1957	21,16487	5,74737	33,86455	1,34173
		1958	21,17569	5,65549	33,88185	1,34198
		1959	21,18651	5,56361	33,89917	1,34279
		1960	21,19735	5,4716	33,91649	1,34397
		1961	21,20816	5,38894	33,93379	1,34515
		1962	21,21898	5,30857	33,95111	1,34632
		1963	21,2298	5,2282	33,96841	1,3475
		1964	21,24062	5,14783	33,98573	1,34451
		1965	21,25144	5,06985	34,00305	1,34145
		1966	21,26226	5,00297	34,02035	1,3384
		1967	21,27309	4,936	34,03767	1,33534
		1968	21,28391	4,86912	34,05499	1,33317
		1969	21,29473	4,80224	34,0723	1,33253
		1970	21,30555	4,73375	34,08961	1,33188
		1971	21,31636	4,66399	34,10693	1,33124
		1972	21,32718	4,59422	34,12424	1,3306
		1973	21,338	4,52445	34,14156	1,33062
		1974	21,34882	4,45468	34,15886	1,33088
		1975	21,35965	4,40488	34,17618	1,33113
		1976	21,37047	4,35661	34,1935	1,33138
		1977	21,38129	4,30834	34,2108	1,33165
		1978	21,39211	4,26007	34,22812	1,33198
		1979	21,40293	4,21104	34,24544	1,33231
		1980	21,41375	4,16036	34,26274	1,33264
		1981	21,42456	4,10969	34,28006	1,33298
		1982	21,43538	4,05901	34,29738	1,33499
		1983	21,44622	4,00826	34,31468	1,33867
		1984	21,45703	3,96525	34,332	1,34235
		1985	21,46785	3,9257	34,3493	1,34602
		1986	21,47867	3,88614	34,36662	1,3497
		1987	21,48949	3,84659	34,38394	1,34815
		1988	21,50031	3,80681	34,40124	1,34593
		1989	21,51113	3,76399	34,41856	1,34371
		1990	21,52196	3,72111	34,43588	1,34149
		1991	21,53278	3,67829	34,45319	1,34002
		1992	21,5436	3,63547	34,4705	1,34068
		1993	21,55442	3,59941	34,48782	1,34133
		1994	21,56523	3,57166	34,50513	1,34199
		1995	21,57605	3,5439	34,52245	1,34264
		1996	21,58687	3,51615	34,53975	1,34025
		1997	21,59769	3,48839	34,55707	1,33619
		1998	21,60852	3,4557	34,57439	1,33213
[truncated: 833 more rows]
