# Supplementary material for: De novo design and evolution of an artificial metathase for cytoplasmic olefin metathesis
Source: Nat Catal. 2025 Nov 3;8(11):1208–19. doi: 10.1038/s41929-025-01436-0 (PMC12638248; doi:10.1038/s41929-025-01436-0)
Supplement: Supplementary file 6 — Statistical source data. [file 41929_2025_1436_MOESM6_ESM.xlsx]

## Sheet: Sheet1
		Source data Supplementary Fig.6a											Source data Supplementary Fig.6b
			DMSO (3.25% (vol/vol))	Diamide (5 mM) + DMSO (3.25% (vol/vol))	DMSO (15% (vol/vol))	Cu(Gly)2 (5 mM) + DMSO (3.25% (vol/vol))							dnTRP_R0 (µM)	0	5	10	15	20	25
		No dnTRP_18	60.44	10.52	19.24	133.93							Replicate 1	6.07393	87.0792	123.932	151.425	155.316	156.496
		No dnTRP_18	62.21	11.3	19.11	144.6							Replicate 2	4.49303	68.6548	101.674	117.961	132.255	138.753
		No dnTRP_18	60.53	10.97	18.99	142.42							Replicate 3	4.85671	64.0329	97.1539	134.355	139.733	136.367
		In presence of dnTRP_18	155.02	11.76	55.27	195.35
		In presence of dnTRP_18	166.014	10.4	45.24	204.54
		In presence of dnTRP_18	134.92	10.32	46.95	190.54
