# Supplementary material for: De novo design and evolution of an artificial metathase for cytoplasmic olefin metathesis
Source: Nat Catal. 2025 Nov 3;8(11):1208–19. doi: 10.1038/s41929-025-01436-0 (PMC12638248; doi:10.1038/s41929-025-01436-0)
Supplement: Supplementary file 7 — Statistical source data. [file 41929_2025_1436_MOESM7_ESM.xlsx]

## Sheet: Supplementary Fig.7b, c
			Source data Supplementary Fig.7b
			Standard dnTRP_18 (µM)	5	10	15	20	30
			Integrated area by ImageJ	4659.9	10665.1	16469.5	24014.3	33118.6
			Source data Supplementary Fig.7c
				dnTRP_18 Line 1	dnTRP_18 Line 2	dnTRP_18 Line 3	dnTRP_18 Line 4	dnTRP_18 averaged
			Integrated area by Image J	35804.2	31848.8	25761.2	28306.7
			Caculated conc (uM)	31.5757	28.1564	22.894	25.0945	26.9301
								3.77471
