# Supplementary material for: De novo design and evolution of an artificial metathase for cytoplasmic olefin metathesis
Source: Nat Catal. 2025 Nov 3;8(11):1208–19. doi: 10.1038/s41929-025-01436-0 (PMC12638248; doi:10.1038/s41929-025-01436-0)
Supplement: Supplementary file 8 — Statistical source data. [file 41929_2025_1436_MOESM8_ESM.xlsx]

## Sheet: Sheet1
	Source data Supplementary Fig. 8c
		EV	F116W (R0)	R0_Q5P	R0_E39L	R0_F43R (R1)	R0_E144G
	Replicate	5.54	114.7	116.06	144.56	132.44	122.33
	Replicate	4.11	114.86		126.78	145.26	127.77
	Replicate	2.31	108.19	122.64
	Replicate	5.19	88.62
	Replicate	3.24	87.93
	Replicate	5.22	85.71
	Source data Supplementary Fig. 8d
		R1	R1_E4G (R2)	R1_Q5A	R1_E144G	R1_E179T	R1_E179S	R1_Q180S	R1_Q180Y
	Replicate	111.81	168.49	162.97	163.89	152.84	157.44	129.82	120.62
	Replicate	86.45	150.08	159.29	150.08	141.79	167.57	163.89	149.16
	Replicate	83.22		126.14	167.57
	Replicate	128.39
	Replicate	112.19
	Replicate	77.93
	Source data Supplementary Fig. 8e
		R2	R2_Q5G	R2_E144G (R3)
	Replicate	103.97	114.55	134.89
	Replicate	94.07	118.26	115.68
	Replicate	101.96	108.04	146.09
	Source data Supplementary Fig. 8f
		R3	R3_A118P/S142R	R3_Q40R	R3_A119V/K206T	R3_V59A/E179G	R3_L16R/E109G/I184V	R3_I44T/E179G (R4)	R3_Q147R
	Replicate	103.44	143.41	119.77	124.81	127.91	128.68	145.74	148.45
	Replicate	104.99			125.58			137.98	116.63
	Replicate	104.02
	Replicate	92.05
	Replicate	96.37
	Source data Supplementary Fig. 8h
		R4	R4*_E39W	R4*_I44A	R4*_E109G/A119V/K206T	R4*_A119V/K206T	R4_A119V/K206T (R5)
	Replicate	426	459	372	532	290	615
	Replicate	517	454	573	531	410	552
	Replicate	485	515	566	570	737	650
