# Supplementary material for: De novo design and evolution of an artificial metathase for cytoplasmic olefin metathesis
Source: Nat Catal. 2025 Nov 3;8(11):1208–19. doi: 10.1038/s41929-025-01436-0 (PMC12638248; doi:10.1038/s41929-025-01436-0)
Supplement: Supplementary file 9 — Statistical source data. [file 41929_2025_1436_MOESM9_ESM.xlsx]

## Sheet: Supplementary Fig.10a
			Ru1 concentration (µM)																						Ru1 concentration (µM)																						Ru1 concentration (µM)
			0.0094037	0.0156728	0.0261214	0.0435356	0.0725594	0.120932	0.201554	0.335923	0.559872	0.93312	1.5552	2.592	4.32	7.2	12	20							0.0156728	0.0261214	0.0435356	0.0725594	0.120932	0.201554	0.335923	0.559872	0.93312	1.5552	2.592	4.32	7.2	12	20								0.0094037	0.0156728	0.0261214
	Fluorecence at pH 4.2	F116W (dnTRP_R0-ΔHis )	7649	8373	7687	7562	7692	7458	7224	7087	6831	6302	5724	5186	5060	4485	4801	4569					Fluorecence at pH 4.2	dnTRP_R5	12188	12455	12828	12244	12697	12102	11555	10654	9044	7772	6445	5993	5631	5381	5327						Fluorecence at pH 4.2	dnTRP_R5-ΔHis	9302	8777	9597
	Fluorecence at pH 4.2	F116W (dnTRP_R0-ΔHis )	8165	8033	8122	7884	7877	7223	7518	7185	6911	6208	5510	5320	5033	4683	5168	4720					Fluorecence at pH 4.2	dnTRP_R5	11914	12235	11989	11793	11997	11676	10396	10560	8987	7367	6554	5750	5482	5405	5099						Fluorecence at pH 4.2	dnTRP_R5-ΔHis	10171	10462	9543
	Fluorecence at pH 4.2	F116W (dnTRP_R0-ΔHis )	8159	7656	7822	7833	7727	7127	7113	6773	6993	6155	5740	4971	5199	4912	5232	4656					Fluorecence at pH 4.2	dnTRP_R5	11837	11486	11367	11695	11626	12047	11528	10798	9161	7211	5767	5576	5068	4981	4908						Fluorecence at pH 4.2	dnTRP_R5-ΔHis	9366	9029	8984
																																													Fluorecence at pH 4.2	dnTRP_R5-ΔHis	10176	9762	9695
																																													Fluorecence at pH 4.2	dnTRP_R5-ΔHis	9162	9243	9105
																																													Fluorecence at pH 4.2	dnTRP_R5-ΔHis	9676	8853	9717
			Ru1 concentration (µM)																						Ru1 concentration (µM)																						Ru1 concentration (µM)
			0.0094037	0.0156728	0.0261214	0.0435356	0.0725594	0.120932	0.201554	0.335923	0.559872	0.93312	1.5552	2.592	4.32	7.2	12	20							0.0094037	0.0156728	0.0261214	0.0435356	0.0725594	0.120932	0.201554	0.335923	0.559872	0.93312	1.5552	2.592	4.32	7.2	12	20							0.0094037	0.0156728	0.0261214
	Fluorecence at pH 5.2	F116W (dnTRP_R0-ΔHis )	8314	8061	7715	7602	7907	7390	7533	7416	7182	6892	6499	5574	5467	4944	4622	4654					Fluorecence at pH 5.2	dnTRP_R5	11364	10743	11585	11468	11262	11012	10712	9410	9439	8045	7357	7214	6036	6002	5387	5326					Fluorecence at pH 5.2	dnTRP_R5-ΔHis	8171	7930	7958
	Fluorecence at pH 5.2	F116W (dnTRP_R0-ΔHis )	7935	8005	8015	8088	7638	7879	7778	7442	7040	6571	6271	5425	5399	5024	5003	4813					Fluorecence at pH 5.2	dnTRP_R5	11512	11311	10825	11441	11950	11088	11470	10019	8615	8889	7174	7207	6141	6215	5524	5752					Fluorecence at pH 5.2	dnTRP_R5-ΔHis	7414	7571	7795
	Fluorecence at pH 5.2	F116W (dnTRP_R0-ΔHis )	8097	7915	8023	7739	7669	7572	7254	7355	7039	6782	6001	5529	5257	4542	4581	4595					Fluorecence at pH 5.2	dnTRP_R5	11646	11430	10864	10954	11102	11351	10952	10121	8638	8015	7643	7071	6255	6089	5598	5627					Fluorecence at pH 5.2	dnTRP_R5-ΔHis	7359	7446	7676
																							Fluorecence at pH 5.2	dnTRP_R5	11009	10317	11520	10830	11410	11461	10701	9769	9716	8583	7254	7114	6428	6045	5502	5304					Fluorecence at pH 5.2	dnTRP_R5-ΔHis	7646	7517	7836
																							Fluorecence at pH 5.2	dnTRP_R5	11025	11454	10596	10692	11795	10984	11334	10045	8756	8170	7410	7495	6035	5991	5477	5288					Fluorecence at pH 5.2	dnTRP_R5-ΔHis	8205	7330	7679
																							Fluorecence at pH 5.2	dnTRP_R5	11631	10661	10780	10634	11172	10768	11240	9810	9433	8094	7655	7143	5951	6169	5408	5216					Fluorecence at pH 5.2	dnTRP_R5-ΔHis	8320	7642	7849
			Ru1 concentration (µM)																						Ru1 concentration (µM)																						Ru1 concentration (µM)
			0.0094037	0.0156728	0.0261214	0.0435356	0.0725594	0.120932	0.201554	0.335923	0.559872	0.93312	1.5552	2.592	4.32	7.2	12	20							0.0094037	0.0156728	0.0261214	0.0435356	0.0725594	0.120932	0.201554	0.335923	0.559872	0.93312	1.5552	2.592	4.32	7.2	12	20							0.0094037	0.0156728	0.0261214
	Fluorecence at pH 6.0	F116W (dnTRP_R0-ΔHis )	8326	8018	8149	8100	7639	7600	7611	7389	6811	6342	5840	5210	4816	4816	4487	4337					Fluorecence at pH 6.0	dnTRP_R5	10878	11293	11207	10784	10436	10745	10615	10901	9370	8794	7546	6888	6179	6297	5378	5387					Fluorecence at pH 6.0	dnTRP_R5-ΔHis	9228	9462	8986
	Fluorecence at pH 6.0	F116W (dnTRP_R0-ΔHis )	8557	7997	7772	8020	7846	7824	7557	7302	6491	6467	5853	5175	4519	4642	4289	4456					Fluorecence at pH 6.0	dnTRP_R5	11474	10933	10992	11034	10812	10539	10698	10738	9438	8521	7403	6930	6167	6048	5412	5222					Fluorecence at pH 6.0	dnTRP_R5-ΔHis	9377	9079	8666
	Fluorecence at pH 6.0	F116W (dnTRP_R0-ΔHis )	8192	8304	7903	8452	7645	7722	7478	7433	6621	6373	5653	5444	4502	4529	4595	4242					Fluorecence at pH 6.0	dnTRP_R5	11214	10886	10658	10908	11212	10921	10442	10703	9436	8725	7768	6836	6024	5985	5325	5230					Fluorecence at pH 6.0	dnTRP_R5-ΔHis	9284	9145	9040
																							Fluorecence at pH 6.0	dnTRP_R5	11169	10547	10781	10810	10680	10733	10880	11220	9882	8402	8228	6905	6367	6037	5405	5105					Fluorecence at pH 6.0	dnTRP_R5-ΔHis	8992	9209	9247
																							Fluorecence at pH 6.0	dnTRP_R5	11095	10937	10982	11281	10631	10742	11424	10606	9845	8841	7380	6574	6238	5372	5686	5194					Fluorecence at pH 6.0	dnTRP_R5-ΔHis	8940	9410	9262
																							Fluorecence at pH 6.0	dnTRP_R5	10739	10336	11393	10651	10791	11225	11171	10515	9668	8650	7947	6768	6100	6030	5248	5130					Fluorecence at pH 6.0	dnTRP_R5-ΔHis	9070	8891	8890
			Ru1 concentration (µM)
			0.0094037	0.0156728	0.0261214	0.0435356	0.0725594	0.120932	0.201554	0.335923	0.559872	0.93312	1.5552	2.592	4.32	7.2	12
	Fluorecence at pH 4.2	dnTRP_R5_Y50A/K190A-ΔHis	13463	12603	13458	12761	12280	11901	11896	11829	10480	9479	8163	7230	5772	5387	5735
	Fluorecence at pH 4.2	dnTRP_R5_Y50A/K190A-ΔHis	12290	13155	12086	11900	12900	12592	12051	10889	10343	9012	7462	6654	6067	5626	5467
	Fluorecence at pH 4.2	dnTRP_R5_Y50A/K190A-ΔHis	13139	12463	13319	12905	11894	11433	11789	11595	9624	8994	7919	6543	5852	5933	5205
			Ru1 concentration (µM)
			0.0094037	0.0156728	0.0261214	0.0435356	0.0725594	0.120932	0.201554	0.335923	0.559872	0.93312	1.5552	2.592	4.32	7.2	12	20
	Fluorecence at pH 5.2	dnTRP_R5_Y50A/K190A-ΔHis	7738	7431	7773	7564	8151	7631	7204	6979	7168	5955	5684	4776	4395	4366	4094	4004
	Fluorecence at pH 5.2	dnTRP_R5_Y50A/K190A-ΔHis	7791	8043	7527	7437	7322	7689	7116	7177	6472	6363	5420	4710	4577	4143	4009	4247
	Fluorecence at pH 5.2	dnTRP_R5_Y50A/K190A-ΔHis	8048	7974	7959	7437	7783	7531	7517	7005	6590	5949	5187	4937	4446	4467	4385	4183
			Ru1 concentration (µM)
			0.0094037	0.0156728	0.0261214	0.0435356	0.0725594	0.120932	0.201554	0.335923	0.559872	0.93312	1.5552	2.592	4.32	7.2	12	20
	Fluorecence at pH 6.0	dnTRP_R5_Y50A/K190A-ΔHis	8543	8848	8528	8837	8292	8041	8217	7320	6923	5866	4857	4363	4097	3687	3780	3840
	Fluorecence at pH 6.0	dnTRP_R5_Y50A/K190A-ΔHis	8426	8605	8732	8044	8509	8353	7561	7683	7036	6383	5359	4422	3838	4028	3550	3478
	Fluorecence at pH 6.0	dnTRP_R5_Y50A/K190A-ΔHis	8851	8485	8330	8377	8029	7970	7851	7009	6550	5786	5058	4675	4413	3622	3476	3435
[truncated: 13 more columns]
