# Supplementary material for: De novo design and evolution of an artificial metathase for cytoplasmic olefin metathesis
Source: Nat Catal. 2025 Nov 3;8(11):1208–19. doi: 10.1038/s41929-025-01436-0 (PMC12638248; doi:10.1038/s41929-025-01436-0)
Supplement: Supplementary file 10 — Statistical source data. [file 41929_2025_1436_MOESM10_ESM.xlsx]

## Sheet: Sheet1
			Source data Supplementary Fig.11a
					Temperature
					25°C	37°C	50°C	70°C	90°C
			Relative activity %	Ru1·R5-Δhis	73.8849	100.021	100.751	92.5026	41.6079
			Relative activity %	Ru1·R5-Δhis	74.5189	87.34	100.76	81.6058	46.4673
			Relative activity %	Ru1·R5-Δhis	69.3618	90.0399	98.4886	88.5163	51.4479
					Temperature
					25°C	37°C	50°C	70°C	90°C
			Relative activity %	Ru1·R0-Δhis	78.3349	87.4234	101.989	91.5815	58.2141
			Relative activity %	Ru1·R0-Δhis	78.4984	87.035	101.378	93.689	50.5791
			Relative activity %	Ru1·R0-Δhis	78.5688	88.5429	96.6321	90.3347	61.8999
			Source data Supplementary Fig.11b
				Gradient glutathione (GSH, μM)
			GSH (μM)	0	10	20	40	80	160	320	640	1280	2560
		Ru1	Relative activity %	100	71.3265	47.7664	6	0	0	1.51927	0	1.62132	0.498866
		Ru1·R0-Δhis	Relative activity %	100	92.7049	75.8063	83.5602	71.1051	53.3092	38.1799	24.29	13.3972	7.37455
		Ru1·R5-Δhis	Relative activity %	100	94.3689	82.6416	80.5122	68.0801	62.1044	51.0698	38.1116	22.4172	11.3176
