# Supplementary material for: De novo design and evolution of an artificial metathase for cytoplasmic olefin metathesis
Source: Nat Catal. 2025 Nov 3;8(11):1208–19. doi: 10.1038/s41929-025-01436-0 (PMC12638248; doi:10.1038/s41929-025-01436-0)
Supplement: Supplementary file 11 — Statistical source data. [file 41929_2025_1436_MOESM11_ESM.xlsx]

## Sheet: Sheet1
			Calibration curve 2a (UPLC-MS)
			2a (μM)	0	6.25	12.5	25	50	100
			Ratio	0	0.155823	0.306156	0.605364	1.234	2.38491
			Calibration curve 2b (UPLC-MS)
			2b (μM)	0	6.25	12.5	25	50	100
			Ratio	0	0.186415	0.369413	0.717474	1.37809	2.7972
			Calibration curve 2c (UPLC-MS)
			2c (μM)	0	1.25	2.5	5	10	20	40
			Ratio	0	0.0459519	0.08506	0.160044	0.295728	0.576105	1.11829
			Calibration curve 2d (UPLC-MS)
			2d (μM)	0	1.25	2.5	5	10	20	40
			Ratio	0	0.228556	0.452499	0.890224	1.75963	3.52566	7.08559
			Calibration curve 2e (GC-MS)
			2e (μM)	0	5	10	20	40	80
			Ratio	0	0.00976337	0.0184763	0.0344998	0.0638298	0.117152
			Calibration curve 3e (UPLC-MS)
			3e (μM)	0	5	10	20	40	80
			Ratio	0	0.258057	0.510434	1.01803	2.03554	3.92581
			Calibration curve 2f (GC-MS)
			2f (μM)	0	6.25	12.5	25	50	100
			Ratio	0	0.0186106	0.0343738	0.0653064	0.115186	0.227107
			Calibration curve 2g (GC-MS)
			2g (μM)	0	6.25	12.5	25	50	100
			Ratio	0	0.0200291	0.0453219	0.0920911	0.173024	0.3387
