# Supplementary material for: De novo design and evolution of an artificial metathase for cytoplasmic olefin metathesis
Source: Nat Catal. 2025 Nov 3;8(11):1208–19. doi: 10.1038/s41929-025-01436-0 (PMC12638248; doi:10.1038/s41929-025-01436-0)
Supplement: Supplementary file 12 — Statistical source data. [file 41929_2025_1436_MOESM12_ESM.xlsx]

## Sheet: Sheet1
	Source data Supplementary Fig.15b
		1 μM						2 μM						5 μM						10 μM
	Ru1·R0 (Yield of 2a, µM)	2.71	3.66	6.43	5.44	3.23	4.46	11	7.92	12.05	10.39	9.28	15.42	48.62	36.43	26.04	57	25.38	51.84	139.88	127.16	124.07	143.72	140.08	162.6
	Ru1·R5 (Yield of 2a, µM)	9.72	12.38	17.31	14.06	10.58	13.88	37.83	34.68	32.69	32.07	15.07	40.26	57.78	60.2	53.54	65.94	60.08	91.36	174.1	147.79	121.74	140.54	201.36	187.65
	Source data Supplementary Fig.15c
		pH 4.2			pH 5.2			pH 6.0
	Ru1·R0 (Yield of 2a, µM)	24.19	29.14	29.14	29.66	31.61	27.64	12.85	13.02	11.09
	Ru1·R5 (Yield of 2a, µM)	59.69	60.03	55.91	42.07	41.76	44.52	31.33	26.5	33.49
