# Supplementary material for: De novo design and evolution of an artificial metathase for cytoplasmic olefin metathesis
Source: Nat Catal. 2025 Nov 3;8(11):1208–19. doi: 10.1038/s41929-025-01436-0 (PMC12638248; doi:10.1038/s41929-025-01436-0)
Supplement: Supplementary file 13 — Statistical source data. [file 41929_2025_1436_MOESM13_ESM.xlsx]

## Sheet: Sheet1
	Source data Supplementary Fig.17c
		R5			R5_L113F			R5_A148F			R5_A148I			R5_L183M			R5_L113F/A148I			R5_A148I/L183M			R5_A148M/L183M			R5_A148V/L183M			R0
	Yield of 2a (µM)	1.12	1.06	0.82	0.3	0.27	0.21	0.94	0.64	0.7	1.28	1.54	1.68	1.71	1.54	1.18	0.82	0.74	0.76	2.24	1.9	2.32	1.56	1.46	1.39	2.58	2.3	2.54	0.27	0.24	0.18
