# Supplementary material for: De novo design and evolution of an artificial metathase for cytoplasmic olefin metathesis
Source: Nat Catal. 2025 Nov 3;8(11):1208–19. doi: 10.1038/s41929-025-01436-0 (PMC12638248; doi:10.1038/s41929-025-01436-0)
Supplement: Supplementary file 14 — Statistical source data. [file 41929_2025_1436_MOESM14_ESM.xlsx]

## Sheet: Sheet1
		Source data Supplementary Fig. 18b
		3e (µM)	0	5	10	20	40	80
		Replecate 1	2	1100	2308	4483	8593	15325
		Replecate 2	3	1127	2339	4080	7454	15455
		Replecate 3	1	1212	2396	4621	8792	16220
		Mean	1.66667	1146.33	2347.67	4394.67	8279.67	15666.7
		STDEV	1	58.4494	44.6356	281.109	721.938	483.589
		Source data Supplementary Fig. 18c
		GC–MS (2e)			UPLC–MS (3e)			Fluorecence (3e)
		102.29	92.13	95.82	113.33	95.12	87.08	100.49	87.19	86.8
		Source data Supplementary Fig. 18e
		3e (µM)	0	5	10	20	40
		Replecate 1	173	1551	2692	4995	8476
		Replecate 2	164	1575	2436	4566	9218
		Replecate 3	164	1472	2973	5056	8744
		Mean	167	1532.67	2700.33	4872.33	8812.67
		STDEV	5.19615	53.8919	268.597	267.04	375.736
		Source data Supplementary Fig. 18f
		R0			R5			R5_L113F			R5_A148F			R5_A148I			R5_L183M			R5_L113F/A148I			R5_A148I/L183M			R5_A148M/L183M			R5_A148V/L183M
		0.48	0.36	0.35	1	0.87	1.01	0.5	0.46	0.47	0.68	0.6	0.62	1.57	1.53	1.46	1.52	1.48	1.6	0.93	0.75	1.06	1.85	2.27	2.25	1.78	1.65	1.78	1.96	1.88	1.25
