# Supplementary material for: De novo design and evolution of an artificial metathase for cytoplasmic olefin metathesis
Source: Nat Catal. 2025 Nov 3;8(11):1208–19. doi: 10.1038/s41929-025-01436-0 (PMC12638248; doi:10.1038/s41929-025-01436-0)
Supplement: Supplementary file 15 — Statistical source data. [file 41929_2025_1436_MOESM15_ESM.xlsx]

## Sheet: Supplementary Fig.19a
		KD ploting Supplementary Fig.19a
					Ru1 concentration (µM)
			pH		0.0094037	0.0156728	0.0261214	0.0435356	0.0725594	0.120932	0.201554	0.335923	0.559872	0.93312	1.5552	2.592	4.32	7.2	12	20
		Fluorescence replicate 1	3.6	Ru1·R0-Δhis	8287	7820	8282	8067	7864	7893	7868	7415	7096	6661	6299	5637	5242	5315	5114	5042
		Fluorescence replicate 2	3.6		8344	7810	8234	7791	7808	7909	7441	7225	6794	7042	6230	5747	5453	5291	5296	5038
		Fluorescence replicate 3	3.6		8164	8367	8215	8027	7825	7847	7562	7443	7082	7090	6391	5751	5316	5316	5308	4858
					Ru1 concentration (µM)
			pH		0.0094037	0.0156728	0.0261214	0.0435356	0.0725594	0.120932	0.201554	0.335923	0.559872	0.93312	1.5552	2.592	4.32	7.2	12	20
		Fluorescence replicate 1	6	Ru1·R0-Δhis	8326	8018	8149	8100	7639	7600	7611	7389	6811	6342	5840	5210	4816	4816	4487	4337
		Fluorescence replicate 2	6		8557	7997	7772	8020	7846	7824	7557	7302	6491	6467	5853	5175	4519	4642	4289	4456
		Fluorescence replicate 3	6		8192	8304	7903	8452	7645	7722	7478	7433	6621	6373	5653	5444	4502	4529	4595	4242
					Ru1 concentration (µM)
			pH		0.0094037	0.0156728	0.0261214	0.0435356	0.0725594	0.120932	0.201554	0.335923	0.559872	0.93312	1.5552	2.592	4.32	7.2	12	20
		Fluorescence replicate 1	3.6	Ru1·R5-Δhis	8701	8564	8757	8988	9133	8490	8210	8479	7550	7193	5812	4703	4772	4254	3868	3422
		Fluorescence replicate 2	3.6		9835	9007	9559	8686	8548	9249	8519	8127	7461	6677	6454	5398	4246	3965	3858	3225
		Fluorescence replicate 3	3.6		9621	8327	9061	8843	8584	8829	8600	8175	8231	7448	5345	4763	5122	4253	3462	3676
					Ru1 concentration (µM)
			pH		0.0094037	0.0156728	0.0261214	0.0435356	0.0725594	0.120932	0.201554	0.335923	0.559872	0.93312	1.5552	2.592	4.32	7.2	12	20
		Fluorescence replicate 1	6	Ru1·R5-Δhis	9228	9462	8986	8730	8379	9051	8276	7215	7025	6200	5857	5060	4832	4676	4902	4222
		Fluorescence replicate 2	6		9377	9079	8666	8924	8625	8350	8211	7322	7066	5972	5860	5102	4964	4728	4197	4180
		Fluorescence replicate 3	6		9284	9145	9040	8929	8852	8556	7641	7621	6902	5787	5735	4963	5073	4406	4476	4271
		Fluorescence replicate 4	6		8992	9209	9247	8920	8869	8937	7836	7772	7231	6133	5289	5061	4836	4613	4379	4158
		Fluorescence replicate 5	6		8940	9410	9262	9159	8538	8126	8241	7759	7060	5804	5518	4828	4656	4711	4559	4001
		Fluorescence replicate 6	6		9070	8891	8890	9025	9053	8447	7652	7499	6742	5732	5831	5474	4738	4639	4429	4185
					Ru1 concentration (µM)
			pH	dnTRP variant	0.0094037	0.0156728	0.0261214	0.0435356	0.0725594	0.120932	0.201554	0.335923	0.559872	0.93312	1.5552	2.592	4.32	7.2	12
		Fluorescence replicate 1	3.6	Ru1·R5_A148I/L183M-Δhis	13910	14049	13716	13855	14046	13545	12645	12807	12250	10049	8994	8962	8702	7869	6357
		Fluorescence replicate 2	3.6		14468	14111	14024	13152	12876	14003	13349	13718	12246	11503	9937	9143	8537	6939	6594
		Fluorescence replicate 3	3.6		14705	14313	13688	14351	14240	12776	13482	12215	11291	11146	10014	7989	7967	6823	7134
					Ru1 concentration (µM)
			pH		0.0094037	0.0156728	0.0261214	0.0435356	0.0725594	0.120932	0.201554	0.335923	0.559872	0.93312	1.5552	2.592	4.32	7.2	12	20
		Fluorescence replicate 1	6	Ru1·R5_A148I/L183M-Δhis	8691	8332	8301	8097	8591	8451	7953	6993	6169	4662	4222	3819	3445	3040	2783	2944
		Fluorescence replicate 2	6		8779	8872	8384	8376	8085	8461	7508	7278	6223	4972	4356	3524	3472	3315	3017	2889
		Fluorescence replicate 3	6		8716	8762	8637	9059	8417	7970	7339	7276	5725	4826	4292	3879	3528	3199	3020	2855
					Ru1 concentration (µM)
			pH		0.0094037	0.0156728	0.0261214	0.0435356	0.0725594	0.120932	0.201554	0.335923	0.559872	0.93312	1.5552	2.592	4.32	7.2	12	20
		Fluorescence replicate 1	3.6	Ru1·R5_A148V/L183M-Δhis	10932	11953	10640	10800	9761	10605	10405	10051	9142	8501	7606	6819	6272	6142	4440	4560
		Fluorescence replicate 2	3.6		11109	10992	11278	10333	10452	11107	9927	9951	9136	9125	7383	6520	5580	5579	4984	4798
		Fluorescence replicate 3	3.6		11825	10718	10780	10939	9992	9697	10075	9398	8730	8575	8191	6333	6169	5860	4560	5166
					Ru1 concentration (µM)
			pH		0.0094037	0.0156728	0.0261214	0.0435356	0.0725594	0.120932	0.201554	0.335923	0.559872	0.93312	1.5552	2.592	4.32	7.2	12	20
		Fluorescence replicate 1	6	Ru1·R5_A148V/L183M-Δhis	8467	8179	8104	8382	8058	7691	7619	7149	5682	5227	4351	4110	3650	3481	3296	3022
		Fluorescence replicate 2	6		8815	8421	8538	8334	8025	8080	7594	6924	6084	4870	4433	4477	3767	3311	3315	3238
		Fluorescence replicate 3	6		8817	8722	8357	8029	8463	7986	7197	6619	6090	4718	4712	4208	3449	3649	3103	3031

## Sheet: Supplementary Fig. 19b
			Variant (purified)	Temp (°C)	TON (pH 3.6)	TON (pH 6.0)
			Ru1·R5-Δhis	37	819.36	434.66
					701.8	476.87
					907.73	308.75
				50	958.43	670.39
					857.99	651.05
					1144.08	877.34
					1060.72	748.41
					882.9	749.53
					1265.91	1014.08
			Ru1·R5_A148I/L183M-Δhis	37	946.13	595.01
					1433.59	494.66
					1099.4	682.48
				50	1086.3	676.06
					1265.38	747.37
					1014.65	664.99
			Ru1·R5_A148V/L183M-Δhis	37	1154.25	487.73
					1148.41	597.66
					1292.14	574.52
				50	892.73	482.26
					1055.8	675.52
					929.42	518.83

## Sheet: Supplementary Fig.19c
		GSH (mM)	0.25	0.5	1	2	4
	TON	Ru1·R0-Δhis	70.0969	49.5716	30.42	17.272	10.7608
	TON	Ru1·R5-Δhis	165.723	139.838	82.1848	53.8058	33.6748
	TON	Ru1·R5_A148I-Δhis	242.551	204.36	152.702	96.7226	72.249
	TON	Ru1·R5_A148I/L183M-Δhis	181.885	160.165	127.606	91.0334	69.4543
	TON	Ru1·R5_A148V/L183M-Δhis	206.612	171.075	118.573	89.0141	64.8693
