# Supplementary material for: De novo design and evolution of an artificial metathase for cytoplasmic olefin metathesis
Source: Nat Catal. 2025 Nov 3;8(11):1208–19. doi: 10.1038/s41929-025-01436-0 (PMC12638248; doi:10.1038/s41929-025-01436-0)
Supplement: Supplementary file 17 — Statistical source data. [file 41929_2025_1436_MOESM17_ESM.xlsx]

## Sheet: Source data Fig.2b
	Source data Fig. 2b
		dnTRP Design	1	2	3	6	8	10	11	12	13	14	15	16	17	18	19	20	21	No dnTRP
	Replicate 1	TON	185.07	149.1	96.28	61.73	35.1	168.47	151.27	167.73	182.58	135.39	71.98	120.74	184.19	187.71	167.62	169.35	146.36	36.6
	Replicate 2	TON	176.32	172.07	120.19	84.08	52.97	204.3	146.78	156.35	172.41	130.82	115.76	110.83	173.75	200.49	140.84	130.85	149.11	38.57
	Replicate 3	TON	159.34	163.66	134.91	95.94	60.1	175.65	144.89	172.36	163.82	121.28	134.91	118.32	186.36	194.65	162.05	140.05	159.98	44.32
		TON (mean)	173.577	161.61	117.127	80.5833	49.39	182.807	147.647	165.48	172.937	129.163	107.55	116.63	181.433	194.283	156.837	146.75	151.817	39.83
		TON (STDEV)	13.0825	11.6214	19.4963	17.371	12.8788	18.9568	3.27711	8.23874	9.39108	7.19941	32.2583	5.16663	6.74184	6.39789	14.1307	20.1055	7.20213	4.01127

## Sheet: Source data Fig.2c
	Source data for KD ploting Fig.2c			Ru1 concentration (µM)
		pH	dnTRP variant	0.005	0.05	0.25	0.5	0.75	1	2	3	4	6	10	20	40
	Fluorescence replicate 1	4.2	Wild type (WT) dnTRP_18)	6599	6666	6882	6282	5516	5779	5428	4466	4457	4748	3845	4046	3650
	Fluorescence replicate 2	4.2	Wild type (WT) dnTRP_18)	7080	7175	6085	5931	5667	5917	5217	5111	4301	4131	4066	3610	3019
	Fluorescence replicate 3	4.2	Wild type (WT) dnTRP_18)	7214	6746	6455	6112	5998	5715	5285	5048	5063	4217	3771	3058	3415
				Ru1 concentration (µM)
				0.0094037	0.0156728	0.0261214	0.0435356	0.0725594	0.120932	0.201554	0.335923	0.559872	0.93312	1.5552	2.592	4.32	7.2	12	20
	Fluorescence replicate 1	4.2	F43W	11189	10382	11403	10578	8884	10504	10193	8995	6787	7131	4671	3979	3203	3040	2781	2770
	Fluorescence replicate 2	4.2	F43W	9838	9515	9992	9271	9664	9143	8741	7857	7915	6840	4751	3379	3557	3637	3166	3315
	Fluorescence replicate 3	4.2	F43W	9993	10919	9754	10438	10292	9378	8819	8591	6855	5965	3990	3790	3143	3555	3206	3130
				Ru1 concentration (µM)
				0.0094037	0.0156728	0.0261214	0.0435356	0.0725594	0.120932	0.201554	0.335923	0.559872	0.93312	1.5552	2.592	4.32	7.2	12	20
	Fluorescence replicate 1	3.6	F116W (dnTRP_R0)	9725	9681	10076	9743	10244	10043	9501	9326	8271	8109	7705	6508	6173	6252	5718	5243
	Fluorescence replicate 2	3.6	F116W (dnTRP_R0)	9715	9679	10563	10032	9847	9961	9473	8771	7993	7630	7599	6608	6063	6026	5872	5601
	Fluorescence replicate 3	3.6	F116W (dnTRP_R0)	9896	10238	10265	10060	10457	10091	9722	8981	8024	7748	7147	6723	6007	6175	5788	5342
				Ru1 concentration (µM)
				0.0094037	0.0156728	0.0261214	0.0435356	0.0725594	0.120932	0.201554	0.335923	0.559872	0.93312	1.5552	2.592	4.32	7.2	12	20
	Fluorescence replicate 1	4.2	F116W (dnTRP_R0)	8089	9668	8910	9397	7491	8893	7627	7423	7646	4686	4437	3501	3406	3058	2720	2718
	Fluorescence replicate 2	4.2	F116W (dnTRP_R0)	9243	8429	9748	8051	8789	8211	7320	6749	6238	4276	4555	3586	3304	3471	3039	2890
	Fluorescence replicate 3	4.2	F116W (dnTRP_R0)	8871	8918	8591	8687	8227	7539	8511	7959	5984	5102	3868	2968	2891	2913	3237	3202
				Ru1 concentration (µM)
				0.0094037	0.0156728	0.0261214	0.0435356	0.0725594	0.120932	0.201554	0.335923	0.559872	0.93312	1.5552	2.592	4.32	7.2	12	20
	Fluorescence replicate 1	5.2	F116W (dnTRP_R0)	9393	9307	9604	10115	9562	9295	9111	8945	8148	7754	7313	6841	6167	5809	5989	5373
	Fluorescence replicate 2	5.2	F116W (dnTRP_R0)	9403	9510	9586	9558	9452	9281	9433	8682	8226	8285	7229	6645	6162	5866	6117	5273
	Fluorescence replicate 3	5.2	F116W (dnTRP_R0)	9844	9491	9937	9510	9536	9615	9119	8935	8248	7834	7035	6564	5963	5775	5483	5563
				Ru1 concentration (µM)
				0.0094037	0.0156728	0.0261214	0.0435356	0.0725594	0.120932	0.201554	0.335923	0.559872	0.93312	1.5552	2.592	4.32	7.2	12	20
	Fluorescence replicate 1	6	F116W (dnTRP_R0)	9665	9337	9170	9289	9735	9379	9328	8890	8108	8101	7667	7010	6244	5656	5504	4721
	Fluorescence replicate 2	6	F116W (dnTRP_R0)	10120	9758	9391	9200	9328	9639	8818	8926	8079	8139	7294	6819	6322	5732	5616	4772
	Fluorescence replicate 3	6	F116W (dnTRP_R0)	9790	9571	9255	9858	9574	9374	8991	8685	8173	8220	7659	6908	6352	5730	5273	4599
