# Supplementary material for: De novo design and evolution of an artificial metathase for cytoplasmic olefin metathesis
Source: Nat Catal. 2025 Nov 3;8(11):1208–19. doi: 10.1038/s41929-025-01436-0 (PMC12638248; doi:10.1038/s41929-025-01436-0)
Supplement: Supplementary file 18 — Statistical source data. [file 41929_2025_1436_MOESM18_ESM.xlsx]

## Sheet: Fig.3a
	Source data Fig3.a
		In cell-free extract				Purified protein
		TON	TON	TON		TON	TON	TON
	No dnTRP	4.18	2.87	4.38		16.88	9.04	6.37
	WT	102.43	96.41	105.64		187.45	243.56	187.7
	R0	136.18	111.77	155.88		161.72	200.03	181.2
	R1	209.18	197.79	188.25		281.83	327.41	348.64
	R2	197.88	219.38	210.86		370.29	381.57	386.23
	R3	257.16	284.74	234.23		407.59	409.45	417.97
	R4	258.68	312.26	304.28		460.28	484.19	489.58
	R5	356.17	299.33	360.78		576.28	590.76	543.09

## Sheet: Fig.3b
	Source data Fig3.b
		Temperature (°C)	Ru1											Temperature (°C)	Ru1∙R5
			TON	TON	TON				Mean	STDEV					TON	TON	TON				Mean	STDEV
	pH 3.6	37	18.86	45.09	25.47				29.8067	13.6421			pH 3.6	37	800.71	681.16	560.58				680.817	120.065
		50	29.29	56.64	59.39				48.44	16.6413				50	903.43	667.28	799.18				789.963	118.344
	pH 4.2	37	7.23	20.13	13.38				13.58	6.45233			pH 4.2	37	629.6	523.3	533.03				561.977	58.7653
		50	34.81	11.88	22.87				23.1867	11.4683				50	649.99	582.65	648.74				627.127	38.523
	pH 5.2	37	7.02	13.26	7.32				9.2	3.51926			pH 5.2	37	310.99	370.25	329.69				336.977	30.2945
		50	11.79	7.79	8.68				9.42	2.10017				50	398.08	338.42	563.33				433.277	116.513
	pH 6.0	37	4.96	0	8.56				4.50667	4.29797			pH 6.0	37	297.75	277.33	247.04				274.04	25.5146
		50	7.29	12.79	9.48				9.85333	2.76894				50	386.24	368.36	395.27				383.29	13.6954
			Ru1∙R0												Ru1∙R5-Δhis						Mean	STDEV
			TON	TON	TON	TON			Mean	STDEV					TON	TON	TON	TON	TON	TON
	pH 3.6	37	510.43	382.09	376.12	354.96			405.9	70.6521			pH 3.6	37	819.36	701.8	907.73				809.63	103.309
		50	421.9	536.67	431.76	486.68			469.252	53.219				50	958.43	857.99	1144.08	1060.72	882.9	1265.91	1028.34	158.709
	pH 4.2	37	329.14	204.5	215.19	200.69			237.38	61.4805			pH 4.2	37	701.91	765.87	681.81				716.53	43.8957
		50	398.67	427.88	504.88	472.79			451.055	47.0844				50	778.8	783.92	979.59	988.48	949.58	1095.09	929.243	124.671
	pH 5.2	37	67.95	35.23	35.88	37.22			44.07	15.9415			pH 5.2	37	640.01	564.21	472.41				558.877	83.9272
		50	139.77	95.68	115.79	89.68			110.23	22.6387				50	538.82	532.92	689.51	776.2	694.18	787.05	669.78	111.304
	pH 6.0	37	27.72	15.28	28.44	21.56			23.25	6.1453			pH 6.0	37	434.66	476.87	308.75				406.76	87.4637
		50	61.79	25.79	47.79	56.79			48.04	15.9243				50	670.39	651.05	877.34	748.41	749.53	1014.08	785.133	137.608
			Ru1∙R0-Δhis
			TON	TON	TON	TON	TON	TON	Mean	STDEV
	pH 3.6	37	657.37	707.72	609.07				658.053	49.3285
		50	570.1	611.95	829.55	712.85	742.3	869.16	722.652	117.389
	pH 4.2	37	421.86	429.63	355.07				402.187	40.9888
		50	421.64	489.17	636.72				515.843	109.993
	pH 5.2	37	280.22	358.11	235.46				291.263	62.0663
		50	273.79	373.82	430.55	365.53	307.18	449.27	366.69	68.0023
	pH 6.0	37	159.82	213.25	239.87				204.313	40.7664
		50	320.28	278.42	371.09	359.42	393.87	452.57	362.608	60.0531

## Sheet: Fig.3c
	Source data Fig.3c
	RCM of 1a to 2a	TON	TON	TON	Mean	STDEV			RCM of 1b to 2b	TON	TON	TON	Mean	STDEV
	Ru1	10.94	17.9	12.89	13.91	3.59036			Ru1	1.24	1.05	1.19	1.16	0.0984886
	Ru1∙R0-Δhis	180.92	207.07	189.82	192.603	13.2953			Ru1∙R0-Δhis	1.38	0.86	1.57	1.27	0.36756
	Ru1∙R5-Δhis	334.49	317.79	292.76	315.013	21.0031			Ru1∙R5-Δhis	1.67	1.29	1.86	1.60667	0.29023
	RCM of 1c to 2c	TON	TON	TON	Mean	STDEV			RCM of 1d to 2d	TON	TON	TON	Mean	STDEV
	Ru1	2.78	trace	4.21	3.495	1.01116			Ru1	2.13	3.37	3.11	2.87	0.653911
	Ru1∙R0-Δhis	57.79	68.79	86.01	70.8633	14.2238			Ru1∙R0-Δhis	9.72	8.82	8.33	8.95667	0.705006
	Ru1∙R5-Δhis	156.57	132.65	154.17	147.797	13.1722			Ru1∙R5-Δhis	12.24	12.92	9.91	11.69	1.57858
	RCM of 1e to 2e	TON	TON	TON	Mean	STDEV			RCM of 1f to 2f	TON	TON	TON	Mean	STDEV
	Ru1	4.73	3.12	5.06	4.30333	1.03799			Ru1	3.47	4.74	trace	4.105	0.898026
	Ru1∙R0-Δhis	117.9	105.22	96.8	106.64	10.6214			Ru1∙R0-Δhis	163.48	146.42	110.91	140.27	26.8192
	Ru1∙R5-Δhis	108.03	93.14	88.76	96.6433	10.1014			Ru1∙R5-Δhis	320.6	250.534	347.58	306.238	50.0917
	RCM of 1g to 2g	TON	TON	TON	Mean	STDEV
	Ru1	trace	trace	trace	#DIV/0!	#DIV/0!
	Ru1∙R0-Δhis	52.89	69.58	68.47	63.6467	9.33206
	Ru1∙R5-Δhis	112.72	83.48	120.99	105.73	19.7077
