# Supplementary material for: De novo design and evolution of an artificial metathase for cytoplasmic olefin metathesis
Source: Nat Catal. 2025 Nov 3;8(11):1208–19. doi: 10.1038/s41929-025-01436-0 (PMC12638248; doi:10.1038/s41929-025-01436-0)
Supplement: Supplementary file 19 — Statistical source data. [file 41929_2025_1436_MOESM19_ESM.xlsx]

## Sheet: Source data Fig.5b
		Source data Fig. 5b
		Ruthenium content of cell fragments by ICP-MS			ng/g wet cell weight	ng/g wet cell weight	ng/g wet cell weight
					Empty vector	Ru1·R0	Ru1·R5
			Replicate 1	Soluble fragment	130	370	390
			Replicate 2	Soluble fragment	110	280	310
			Replicate 3	Soluble fragment	110	210	330
			Mean	Soluble fragment	116.667	286.667	343.333
			STDEV	Soluble fragment	11.547	80.2081	41.6333

## Sheet: Source data Fig.5c
			Source data Fig. 5c
				Ru1·R0			Ru1·R5			Ru1·R5_A148I/L183M			Ru1·R5_A148V/L183M
			Yield of 2a (µM)	6.67	5.95	4.45	27.31	25.89	19.88	54.66	46.39	56.57	62.84	55.99	61.81
			Yield of 3e (µM)	5.29	3.98	3.81	11.03	9.57	11.11	20.46	25.01	24.85	21.57	20.73	13.78

## Sheet: Source data Fig.5d
		Source data Fig. 5d
		Variant (purified)	Product	TON (pH 6.0)	TON (with 1500 eq. GSH, pH 6.0)		TON (pH 6.0, mean)	TON (pH 6.0, STDEV)		TON (with 1500 eq. GSH, pH 6.0, mean)	TON (with 1500 eq. GSH, pH 6.0, STDEV)
		Ru1·R5-Δhis	2a	332.16	87.24
				304.14	85.78
				328.46	61.19		321.587	15.2221		78.07	14.6367
			3e	80.65	11.33
				59.15	12.91
				66.4	13.35		68.7333	10.9383		12.53	1.06226
			2f	378.03	47.01
				367.86	48.55
				391.44	51.9		379.11	11.827		49.1533	2.50021
			2g	94.35	28.42
				87.21	37.88
				124.68	52.14		102.08	19.8951		39.48	11.9407
		Ru1·R5_A148I/L183M-Δhis	2a	422.06	126.64
				407.08	114.08
				365.25	106.04		398.13	29.4435		115.587	10.3823
			3e	86.75	18.85
				53.52	22.6
				48.75	21.83		63.0067	20.7002		21.0933	1.98056
			2f	530.98	85.69
				437.44	83.12
				372.75	118.01		447.057	79.5521		95.6067	19.4444
			2g	93.92	57.95
				121.46	53.35
				160.22	94.24		125.2	33.3079		68.5133	22.3983
		Ru1·R5_A148V/L183M-Δhis	2a	335.54	119.03
				438.43	110.63
				365.56	122.42		379.843	52.9112		117.36	6.06982
			3e	40.56	19.7
				34.55	18.33
				31.44	17.3		35.5167	4.63621		18.4433	1.20401
			2f	282.26	82.76
				287.11	64.12
				247.46	91.4		272.277	21.6282		79.4267	13.9421
			2g	89.75	58.2
				102.11	65.17
				171.67	108.38		121.177	44.163		77.25	27.1837
